# Supplementary material for: 1,3-Bis(naphthalen-2-ylmeth­yl)-1H-anthra[1,2-d]imidazole-2,6,11(3H)-trione
Source: Acta Crystallogr Sect E Struct Rep Online. 2011 Jul 23;67(Pt 8):o2138. doi: 10.1107/S1600536811029102 (PMC3213578; doi:10.1107/S1600536811029102)
Supplement: Supplementary file 1 [file e-67-o2138-sup1.cif]

##############################################################################
#                                                                            #
# This CIF contains the data in a paper accepted for publication in          #
# Acta Crystallographica Section E. It conforms to the requirements of       #
# Notes for Authors for Acta Crystallographica Section E, and has been       #
# peer reviewed under the auspices of the IUCr Commission on Journals.       #
#                                                                            #
# Full details of the Crystallographic Information File format               #
# are given in the paper "The Crystallographic Information File (CIF):       #
# a New Standard Archive File for Crystallography" by S. R. Hall, F. H.      #
# Allen and I. D. Brown [Acta Cryst. (1991), A47, 655-685].                  #
#                                                                            #
# The current version of the core CIF dictionary is obtainable from          #
# ftp://ftp.iucr.org/pub/cif_core.dic.                                       #
#                                                                            #
# Software is freely available for graphical display of the structure(s)     #
# in this CIF. For information consult the CIF software page                 #
# http://www.iucr.org/resources/cif/software.                                #
#                                                                            #
# This file may be used for bona fide research purposes within the           #
# scientific community so long as proper attribution is given to the journal # 
# article from which it was obtained.                                        #
#                                                                            #
##############################################################################
data_global
_audit_creation_method     SHELXL-97
_journal_date_recd_electronic     2011-07-17
_journal_date_accepted     2011-07-19
_journal_name_full     'Acta Crystallographica, Section E'
_journal_year     2011
_journal_volume     67
_journal_issue      8
_journal_page_first     o2138
_journal_page_last     o2138
_journal_paper_category     QO
_journal_coeditor_code     BT6819
_publ_contact_author
;
     Dr. Seik Weng Ng
     Department of Chemistry
     University of Malaya
     50603 Kuala Lumpur
     Malaysia
;
_publ_contact_author_email     seikweng@um.edu.my
_publ_contact_author_fax     '03 7967 4193'
_publ_contact_author_phone     '03 7967 6778'
_publ_section_title
;\
1,3-Bis(naphthalen-2-ylmethyl)-1<i>H</i>-anthra[1,2-<i>d</i>]imidazole-2,6,\
11(3<i>H</i>)-trione
;
loop_
    _publ_author_name
    _publ_author_address
    'Afrakssou , Zahra'
;
Laboratoire de Chimie Organique Appliqu\'ee
Facult\'e des Sciences et Techniques
Universit\'e Sidi Mohamed Ben Abdallah
F\'es
Morocco
;
    'Rodi, Youssef Kandri'
;
Laboratoire de Chimie Organique Appliqu\'ee
Facult\'e des Sciences et Techniques
Universit\'e Sidi Mohamed Ben Abdallah
F\'es
Morocco
;
    'Capet, Fr\'ed\'eric'
;
Unit\'e de Catalyse et de Chimie du Solide
Ecole Nationale Sup\'erieure de Chimie de Lille
Lille
France
;
    'Essassi, El Mokhtar'
;
Laboratoire de Chimie Organique H\'et\'erocyclique
P\^ole de Comp\'etences Pharmacochimie
Universit\'e Mohammed V-Agdal
BP 1014 Avenue Ibn Batout
Rabat
Morocco
;
    'Ng, Seik Weng'
;
Department of Chemistry
University of Malaya
50603 Kuala Lumpur
Malaysia
and
Chemistry Department
Faculty of Science
King Abdulaziz University
PO Box 80203 Jeddah
Saudi Arabia
;
data_I
_audit_creation_method     SHELXL-97
_chemical_name_systematic
;
1,3-Bis(naphthalen-2-ylmethyl)-1<i>H</i>-anthra[1,2-<i>d</i>]imidazole-
2,6,11(3<i>H</i>)-trione
;
_chemical_name_common     ?
_chemical_formula_moiety     'C37 H24 N2 O3'
_chemical_formula_sum     'C37 H24 N2 O3'
_chemical_formula_iupac     'C37 H24 N2 O3'
_chemical_formula_weight     544.58
_chemical_melting_point     ?
_symmetry_cell_setting     orthorhombic
_symmetry_space_group_name_H-M     'P 21 21 21'
_symmetry_space_group_name_Hall     'P 2ac 2ab'
loop_
    _symmetry_equiv_pos_as_xyz
    'x, y, z'
    '-x+1/2, -y, z+1/2'
    '-x, y+1/2, -z+1/2'
    'x+1/2, -y+1/2, -z'
_cell_length_a     8.09010(10)
_cell_length_b     12.8226(2)
_cell_length_c     26.1472(4)
_cell_angle_alpha     90.00
_cell_angle_beta     90.00
_cell_angle_gamma     90.00
_cell_volume     2712.41(7)
_cell_formula_units_Z     4
_cell_measurement_reflns_used     9907
_cell_measurement_theta_min     2.22
_cell_measurement_theta_max     28.11
_cell_measurement_temperature     293(2)
_exptl_crystal_description     prism
_exptl_crystal_colour     orange
_exptl_crystal_size_max     0.25
_exptl_crystal_size_mid     0.20
_exptl_crystal_size_min     0.15
_exptl_crystal_density_diffrn     1.334
_exptl_crystal_density_meas     ?
_exptl_crystal_density_method     'not measured'
_exptl_crystal_F_000     1136
_exptl_absorpt_coefficient_mu     0.085
_exptl_absorpt_correction_type     none
_diffrn_ambient_temperature     293(2)
_diffrn_radiation_type     MoK\a
_diffrn_radiation_wavelength     0.71073
_diffrn_radiation_source     'fine-focus sealed tube'
_diffrn_radiation_monochromator     graphite
_diffrn_measurement_device_type     'Bruker X8 APEXII'
_diffrn_measurement_method     '\f and \w'
_diffrn_detector_area_resol_mean     ?
_diffrn_reflns_number     34004
_diffrn_reflns_av_R_equivalents     0.0257
_diffrn_reflns_av_sigmaI/netI     0.0143
_diffrn_reflns_theta_min     1.56
_diffrn_reflns_theta_max     28.27
_diffrn_reflns_theta_full     28.27
_diffrn_measured_fraction_theta_max     0.995
_diffrn_measured_fraction_theta_full     0.995
_diffrn_reflns_limit_h_min     -10
_diffrn_reflns_limit_h_max     10
_diffrn_reflns_limit_k_min     -16
_diffrn_reflns_limit_k_max     17
_diffrn_reflns_limit_l_min     -34
_diffrn_reflns_limit_l_max     33
_diffrn_standards_number     0
_diffrn_standards_interval_count     0
_diffrn_standards_interval_time     0
_diffrn_standards_decay_%     0
_reflns_number_total     3781
_reflns_number_gt     3453
_reflns_threshold_expression     I>2\s(I)
_refine_ls_structure_factor_coef     Fsqd
_refine_ls_matrix_type     full
_refine_ls_R_factor_all     0.0482
_refine_ls_R_factor_gt     0.0435
_refine_ls_wR_factor_gt     0.1334
_refine_ls_wR_factor_ref     0.1384
_refine_ls_goodness_of_fit_ref     1.098
_refine_ls_restrained_S_all     1.098
_refine_ls_number_reflns     3781
_refine_ls_number_parameters     379
_refine_ls_number_restraints     0
_refine_ls_hydrogen_treatment     constr
_refine_ls_weighting_scheme     calc
_refine_ls_weighting_details
         'calc w=1/[\s^2^(Fo^2^)+(0.0817P)^2^+0.4504P] where P=(Fo^2^+2Fc^2^)/3'
_atom_sites_solution_hydrogens     geom
_atom_sites_solution_primary     direct
_atom_sites_solution_secondary     difmap
_refine_ls_shift/su_max     0.001
_refine_ls_shift/su_mean     0.001
_refine_diff_density_max     0.331
_refine_diff_density_min     -0.152
_refine_ls_extinction_method     none
_refine_ls_extinction_coef     ?
_refine_ls_abs_structure_details     ?
loop_
    _atom_type_symbol
    _atom_type_description
    _atom_type_scat_dispersion_real
    _atom_type_scat_dispersion_imag
    _atom_type_scat_source
    'C' 'C' 0.0033 0.0000
                         'International Tables Vol C Tables 4.2.6.8 and 6.1.1.4'
    'H' 'H' 0.0000 0.0000
                         'International Tables Vol C Tables 4.2.6.8 and 6.1.1.4'
    'N' 'N' 0.0061 0.0000
                         'International Tables Vol C Tables 4.2.6.8 and 6.1.1.4'
    'O' 'O' 0.0106 0.0000
                         'International Tables Vol C Tables 4.2.6.8 and 6.1.1.4'
_computing_data_collection     'APEX2 (Bruker, 2008)'
_computing_cell_refinement     'SAINT (Bruker, 2008)'
_computing_data_reduction     'SAINT (Bruker, 2008)'
_computing_structure_solution     'SHELXS97 (Sheldrick, 2008)'
_computing_structure_refinement     'SHELXL97 (Sheldrick, 2008)'
_computing_molecular_graphics     'X-SEED (Barbour, 2001)'
_computing_publication_material     'publCIF (Westrip, 2010)'
loop_
    _atom_site_type_symbol
    _atom_site_label
    _atom_site_fract_x
    _atom_site_fract_y
    _atom_site_fract_z
    _atom_site_U_iso_or_equiv
    _atom_site_adp_type
    _atom_site_calc_flag
    _atom_site_refinement_flags
    _atom_site_occupancy
    _atom_site_symmetry_multiplicity
    _atom_site_disorder_assembly
    _atom_site_disorder_group
    O O1 0.8235(3) 0.91407(16) 0.22345(10) 0.0663(6) Uani d . 1 1 . .
    O O2 0.2782(2) 0.69294(15) 0.20827(8) 0.0520(5) Uani d . 1 1 . .
    O O3 0.5179(3) 0.31578(14) 0.17289(9) 0.0622(5) Uani d . 1 1 . .
    N N1 0.7325(3) 0.42761(15) 0.19328(7) 0.0405(4) Uani d . 1 1 . .
    N N2 0.4839(2) 0.49636(14) 0.17989(7) 0.0376(4) Uani d . 1 1 . .
    C C1 0.7480(3) 0.53404(17) 0.19934(8) 0.0356(4) Uani d . 1 1 . .
    C C2 0.8853(3) 0.59225(19) 0.21178(9) 0.0415(5) Uani d . 1 1 . .
    H H2 0.9873 0.5609 0.2174 0.050 Uiso calc R 1 1 . .
    C C3 0.8656(3) 0.6996(2) 0.21557(9) 0.0414(5) Uani d . 1 1 . .
    H H3 0.9567 0.7412 0.2230 0.050 Uiso calc R 1 1 . .
    C C4 0.7118(3) 0.74609(18) 0.20846(8) 0.0361(4) Uani d . 1 1 . .
    C C5 0.7031(3) 0.86234(19) 0.21094(9) 0.0427(5) Uani d . 1 1 . .
    C C6 0.5463(3) 0.91261(18) 0.19539(8) 0.0402(5) Uani d . 1 1 . .
    C C7 0.5391(4) 1.02130(19) 0.18900(9) 0.0490(6) Uani d . 1 1 . .
    H H7 0.6329 1.0619 0.1943 0.059 Uiso calc R 1 1 . .
    C C8 0.3913(4) 1.0677(2) 0.17469(10) 0.0555(7) Uani d . 1 1 . .
    H H8 0.3866 1.1395 0.1701 0.067 Uiso calc R 1 1 . .
    C C9 0.2520(4) 1.0085(2) 0.16729(11) 0.0583(7) Uani d . 1 1 . .
    H H9 0.1543 1.0405 0.1570 0.070 Uiso calc R 1 1 . .
    C C10 0.2556(3) 0.9011(2) 0.17499(10) 0.0495(6) Uani d . 1 1 . .
    H H10 0.1599 0.8617 0.1711 0.059 Uiso calc R 1 1 . .
    C C11 0.4040(3) 0.85298(17) 0.18862(8) 0.0392(5) Uani d . 1 1 . .
    C C12 0.4052(3) 0.73869(18) 0.19823(8) 0.0372(4) Uani d . 1 1 . .
    C C13 0.5687(3) 0.68596(17) 0.19743(8) 0.0328(4) Uani d . 1 1 . .
    C C14 0.5893(3) 0.57835(16) 0.19155(7) 0.0327(4) Uani d . 1 1 . .
    C C15 0.5716(3) 0.40268(18) 0.18116(9) 0.0428(5) Uani d . 1 1 . .
    C C16 0.8669(3) 0.35269(19) 0.18985(10) 0.0481(6) Uani d . 1 1 . .
    H H16A 0.8266 0.2849 0.2005 0.058 Uiso calc R 1 1 . .
    H H16B 0.9538 0.3732 0.2133 0.058 Uiso calc R 1 1 . .
    C C17 0.9387(3) 0.34343(17) 0.13695(10) 0.0429(5) Uani d . 1 1 . .
    C C18 0.9014(3) 0.40959(18) 0.09759(10) 0.0451(5) Uani d . 1 1 . .
    H H18 0.8293 0.4648 0.1034 0.054 Uiso calc R 1 1 . .
    C C19 0.9701(3) 0.3961(2) 0.04800(10) 0.0484(6) Uani d . 1 1 . .
    C C20 0.9316(4) 0.4642(3) 0.00705(12) 0.0637(7) Uani d . 1 1 . .
    H H20 0.8620 0.5207 0.0126 0.076 Uiso calc R 1 1 . .
    C C21 0.9959(5) 0.4474(3) -0.04074(13) 0.0794(10) Uani d . 1 1 . .
    H H21 0.9703 0.4927 -0.0674 0.095 Uiso calc R 1 1 . .
    C C22 1.1008(5) 0.3617(4) -0.04943(16) 0.0898(13) Uani d . 1 1 . .
    H H22 1.1429 0.3497 -0.0820 0.108 Uiso calc R 1 1 . .
    C C23 1.1405(5) 0.2970(3) -0.01072(16) 0.0841(12) Uani d . 1 1 . .
    H H23 1.2102 0.2410 -0.0172 0.101 Uiso calc R 1 1 . .
    C C24 1.0795(3) 0.3116(2) 0.03943(13) 0.0601(7) Uani d . 1 1 . .
    C C25 1.1201(4) 0.2469(3) 0.08101(14) 0.0707(9) Uani d . 1 1 . .
    H H25 1.1950 0.1928 0.0762 0.085 Uiso calc R 1 1 . .
    C C26 1.0524(4) 0.2618(2) 0.12796(13) 0.0621(8) Uani d . 1 1 . .
    H H26 1.0814 0.2175 0.1547 0.075 Uiso calc R 1 1 . .
    C C27 0.3236(3) 0.49777(19) 0.15322(9) 0.0425(5) Uani d . 1 1 . .
    H H27A 0.2505 0.5473 0.1698 0.051 Uiso calc R 1 1 . .
    H H27B 0.2730 0.4293 0.1554 0.051 Uiso calc R 1 1 . .
    C C28 0.3448(3) 0.5277(2) 0.09756(10) 0.0464(5) Uani d . 1 1 . .
    C C29 0.2724(4) 0.6134(2) 0.07760(12) 0.0582(7) Uani d . 1 1 . .
    H H29 0.2112 0.6569 0.0988 0.070 Uiso calc R 1 1 . .
    C C30 0.2880(4) 0.6389(3) 0.02394(12) 0.0637(8) Uani d . 1 1 . .
    C C31 0.2094(8) 0.7273(4) 0.00331(19) 0.1075(16) Uani d . 1 1 . .
    H H31 0.1466 0.7711 0.0240 0.129 Uiso calc R 1 1 . .
    C C32 0.2270(9) 0.7476(5) -0.0475(2) 0.124(2) Uani d . 1 1 . .
    H H32 0.1783 0.8069 -0.0614 0.149 Uiso calc R 1 1 . .
    C C33 0.3171(9) 0.6806(5) -0.07904(17) 0.123(2) Uani d . 1 1 . .
    H H33 0.3223 0.6946 -0.1139 0.147 Uiso calc R 1 1 . .
    C C34 0.3971(7) 0.5962(5) -0.06056(15) 0.1035(15) Uani d . 1 1 . .
    H H34 0.4607 0.5546 -0.0820 0.124 Uiso calc R 1 1 . .
    C C35 0.3817(5) 0.5718(3) -0.00662(13) 0.0732(9) Uani d . 1 1 . .
    C C36 0.4562(5) 0.4837(3) 0.01427(14) 0.0783(10) Uani d . 1 1 . .
    H H36 0.5183 0.4397 -0.0064 0.094 Uiso calc R 1 1 . .
    C C37 0.4385(4) 0.4619(3) 0.06506(12) 0.0638(7) Uani d . 1 1 . .
    H H37 0.4889 0.4028 0.0786 0.077 Uiso calc R 1 1 . .
loop_
    _atom_site_aniso_label
    _atom_site_aniso_U_11
    _atom_site_aniso_U_22
    _atom_site_aniso_U_33
    _atom_site_aniso_U_12
    _atom_site_aniso_U_13
    _atom_site_aniso_U_23
    O1 0.0528(11) 0.0477(10) 0.0982(16) -0.0092(9) -0.0213(11) -0.0135(11)
    O2 0.0314(8) 0.0470(9) 0.0776(13) -0.0005(7) 0.0068(8) 0.0009(9)
    O3 0.0635(12) 0.0356(8) 0.0875(15) -0.0069(9) -0.0111(11) 0.0065(9)
    N1 0.0402(10) 0.0359(9) 0.0454(10) 0.0041(8) -0.0029(8) 0.0030(7)
    N2 0.0343(9) 0.0368(9) 0.0418(9) -0.0045(7) -0.0033(7) 0.0025(7)
    C1 0.0351(10) 0.0383(10) 0.0333(9) 0.0020(9) 0.0013(8) 0.0009(8)
    C2 0.0287(9) 0.0492(12) 0.0465(11) 0.0044(9) -0.0021(9) -0.0016(10)
    C3 0.0307(10) 0.0475(12) 0.0459(11) -0.0054(9) -0.0031(9) -0.0048(10)
    C4 0.0342(10) 0.0396(10) 0.0344(10) -0.0034(9) -0.0004(8) -0.0034(8)
    C5 0.0413(12) 0.0409(11) 0.0459(12) -0.0061(10) -0.0018(10) -0.0069(9)
    C6 0.0465(12) 0.0382(10) 0.0360(10) -0.0002(10) 0.0000(9) -0.0061(8)
    C7 0.0627(15) 0.0388(11) 0.0456(12) -0.0025(11) 0.0005(11) -0.0051(9)
    C8 0.0768(19) 0.0363(11) 0.0536(14) 0.0082(12) -0.0006(14) -0.0017(10)
    C9 0.0631(16) 0.0454(13) 0.0666(16) 0.0169(13) -0.0063(14) 0.0005(12)
    C10 0.0449(13) 0.0454(12) 0.0582(14) 0.0075(11) -0.0040(11) 0.0011(11)
    C11 0.0415(11) 0.0391(10) 0.0372(11) 0.0038(9) 0.0014(9) -0.0009(8)
    C12 0.0323(10) 0.0388(10) 0.0406(10) 0.0015(8) -0.0008(8) -0.0008(8)
    C13 0.0290(9) 0.0382(10) 0.0311(9) -0.0002(8) 0.0012(7) 0.0008(7)
    C14 0.0310(9) 0.0377(10) 0.0294(8) -0.0012(8) -0.0005(7) 0.0007(7)
    C15 0.0460(12) 0.0374(10) 0.0449(11) -0.0030(10) -0.0025(10) 0.0060(9)
    C16 0.0513(14) 0.0390(11) 0.0540(14) 0.0114(11) -0.0060(11) 0.0074(10)
    C17 0.0383(11) 0.0326(10) 0.0578(13) 0.0037(9) -0.0077(10) -0.0053(9)
    C18 0.0432(12) 0.0385(11) 0.0535(13) 0.0080(10) -0.0014(10) -0.0052(9)
    C19 0.0401(12) 0.0501(13) 0.0548(13) -0.0045(11) -0.0018(10) -0.0140(11)
    C20 0.0662(18) 0.0668(17) 0.0582(16) -0.0060(16) 0.0029(14) -0.0079(13)
    C21 0.083(2) 0.102(3) 0.0535(16) -0.020(2) 0.0029(17) -0.0042(17)
    C22 0.083(3) 0.120(3) 0.066(2) -0.014(3) 0.018(2) -0.030(2)
    C23 0.064(2) 0.096(3) 0.092(3) 0.002(2) 0.016(2) -0.041(2)
    C24 0.0433(13) 0.0601(16) 0.0768(18) -0.0004(13) 0.0029(13) -0.0247(14)
    C25 0.0575(18) 0.0581(17) 0.096(2) 0.0236(15) -0.0032(17) -0.0215(17)
    C26 0.0557(16) 0.0442(13) 0.086(2) 0.0194(13) -0.0112(15) -0.0067(13)
    C27 0.0316(10) 0.0443(11) 0.0517(12) -0.0095(9) -0.0044(9) -0.0003(10)
    C28 0.0399(11) 0.0481(13) 0.0512(12) -0.0100(10) -0.0136(10) 0.0003(10)
    C29 0.0518(14) 0.0605(16) 0.0624(16) 0.0023(13) -0.0105(13) -0.0016(12)
    C30 0.0605(17) 0.0708(18) 0.0599(16) -0.0016(16) -0.0144(14) 0.0034(14)
    C31 0.120(4) 0.115(4) 0.088(3) 0.024(3) -0.026(3) 0.025(3)
    C32 0.152(5) 0.144(4) 0.076(3) 0.003(4) -0.032(3) 0.033(3)
    C33 0.151(5) 0.164(5) 0.053(2) -0.019(5) -0.033(3) 0.028(3)
    C34 0.113(4) 0.140(4) 0.058(2) -0.012(3) -0.014(2) 0.003(2)
    C35 0.068(2) 0.092(2) 0.0599(17) -0.0076(19) -0.0178(15) -0.0041(17)
    C36 0.081(2) 0.093(2) 0.0611(17) 0.009(2) -0.0021(17) -0.0191(18)
    C37 0.0654(18) 0.0679(17) 0.0583(15) 0.0064(16) -0.0097(14) -0.0098(13)
loop_
    _geom_bond_atom_site_label_1
    _geom_bond_atom_site_label_2
    _geom_bond_site_symmetry_2
    _geom_bond_distance
    _geom_bond_publ_flag
    O1 C5 . 1.223(3) ?
    O2 C12 . 1.212(3) ?
    O3 C15 . 1.215(3) ?
    N1 C15 . 1.377(3) ?
    N1 C1 . 1.380(3) ?
    N1 C16 . 1.454(3) ?
    N2 C14 . 1.388(3) ?
    N2 C15 . 1.395(3) ?
    N2 C27 . 1.473(3) ?
    C1 C2 . 1.377(3) ?
    C1 C14 . 1.419(3) ?
    C2 C3 . 1.390(3) ?
    C2 H2 . 0.9300 ?
    C3 C4 . 1.392(3) ?
    C3 H3 . 0.9300 ?
    C4 C13 . 1.420(3) ?
    C4 C5 . 1.494(3) ?
    C5 C6 . 1.480(4) ?
    C6 C11 . 1.394(3) ?
    C6 C7 . 1.405(3) ?
    C7 C8 . 1.387(4) ?
    C7 H7 . 0.9300 ?
    C8 C9 . 1.373(4) ?
    C8 H8 . 0.9300 ?
    C9 C10 . 1.393(4) ?
    C9 H9 . 0.9300 ?
    C10 C11 . 1.396(3) ?
    C10 H10 . 0.9300 ?
    C11 C12 . 1.487(3) ?
    C12 C13 . 1.486(3) ?
    C13 C14 . 1.398(3) ?
    C16 C17 . 1.505(4) ?
    C16 H16A . 0.9700 ?
    C16 H16B . 0.9700 ?
    C17 C18 . 1.368(3) ?
    C17 C26 . 1.413(3) ?
    C18 C19 . 1.421(4) ?
    C18 H18 . 0.9300 ?
    C19 C20 . 1.416(4) ?
    C19 C24 . 1.417(4) ?
    C20 C21 . 1.370(5) ?
    C20 H20 . 0.9300 ?
    C21 C22 . 1.407(6) ?
    C21 H21 . 0.9300 ?
    C22 C23 . 1.347(6) ?
    C22 H22 . 0.9300 ?
    C23 C24 . 1.413(5) ?
    C23 H23 . 0.9300 ?
    C24 C25 . 1.406(5) ?
    C25 C26 . 1.357(5) ?
    C25 H25 . 0.9300 ?
    C26 H26 . 0.9300 ?
    C27 C28 . 1.515(3) ?
    C27 H27A . 0.9700 ?
    C27 H27B . 0.9700 ?
    C28 C29 . 1.350(4) ?
    C28 C37 . 1.418(4) ?
    C29 C30 . 1.446(4) ?
    C29 H29 . 0.9300 ?
    C30 C35 . 1.398(5) ?
    C30 C31 . 1.407(6) ?
    C31 C32 . 1.362(7) ?
    C31 H31 . 0.9300 ?
    C32 C33 . 1.396(9) ?
    C32 H32 . 0.9300 ?
    C33 C34 . 1.350(8) ?
    C33 H33 . 0.9300 ?
    C34 C35 . 1.450(5) ?
    C34 H34 . 0.9300 ?
    C35 C36 . 1.392(6) ?
    C36 C37 . 1.365(5) ?
    C36 H36 . 0.9300 ?
    C37 H37 . 0.9300 ?
loop_
    _geom_angle_atom_site_label_1
    _geom_angle_atom_site_label_2
    _geom_angle_atom_site_label_3
    _geom_angle_site_symmetry_1
    _geom_angle_site_symmetry_3
    _geom_angle
    _geom_angle_publ_flag
    C15 N1 C1 . . 110.01(19) ?
    C15 N1 C16 . . 122.6(2) ?
    C1 N1 C16 . . 126.3(2) ?
    C14 N2 C15 . . 109.52(18) ?
    C14 N2 C27 . . 129.50(19) ?
    C15 N2 C27 . . 118.01(19) ?
    C2 C1 N1 . . 129.6(2) ?
    C2 C1 C14 . . 123.14(19) ?
    N1 C1 C14 . . 107.28(19) ?
    C1 C2 C3 . . 117.5(2) ?
    C1 C2 H2 . . 121.3 ?
    C3 C2 H2 . . 121.3 ?
    C2 C3 C4 . . 121.1(2) ?
    C2 C3 H3 . . 119.4 ?
    C4 C3 H3 . . 119.4 ?
    C3 C4 C13 . . 121.6(2) ?
    C3 C4 C5 . . 117.6(2) ?
    C13 C4 C5 . . 120.8(2) ?
    O1 C5 C6 . . 121.3(2) ?
    O1 C5 C4 . . 121.0(2) ?
    C6 C5 C4 . . 117.6(2) ?
    C11 C6 C7 . . 119.7(2) ?
    C11 C6 C5 . . 120.3(2) ?
    C7 C6 C5 . . 120.0(2) ?
    C8 C7 C6 . . 119.5(3) ?
    C8 C7 H7 . . 120.2 ?
    C6 C7 H7 . . 120.2 ?
    C9 C8 C7 . . 120.6(2) ?
    C9 C8 H8 . . 119.7 ?
    C7 C8 H8 . . 119.7 ?
    C8 C9 C10 . . 120.6(3) ?
    C8 C9 H9 . . 119.7 ?
    C10 C9 H9 . . 119.7 ?
    C11 C10 C9 . . 119.5(3) ?
    C11 C10 H10 . . 120.3 ?
    C9 C10 H10 . . 120.3 ?
    C6 C11 C10 . . 120.1(2) ?
    C6 C11 C12 . . 120.9(2) ?
    C10 C11 C12 . . 119.0(2) ?
    O2 C12 C13 . . 122.5(2) ?
    O2 C12 C11 . . 120.5(2) ?
    C13 C12 C11 . . 116.9(2) ?
    C14 C13 C4 . . 117.43(19) ?
    C14 C13 C12 . . 123.84(19) ?
    C4 C13 C12 . . 118.40(18) ?
    N2 C14 C13 . . 134.28(19) ?
    N2 C14 C1 . . 106.53(17) ?
    C13 C14 C1 . . 119.17(19) ?
    O3 C15 N1 . . 126.2(2) ?
    O3 C15 N2 . . 127.1(2) ?
    N1 C15 N2 . . 106.64(19) ?
    N1 C16 C17 . . 113.45(19) ?
    N1 C16 H16A . . 108.9 ?
    C17 C16 H16A . . 108.9 ?
    N1 C16 H16B . . 108.9 ?
    C17 C16 H16B . . 108.9 ?
    H16A C16 H16B . . 107.7 ?
    C18 C17 C26 . . 118.5(3) ?
    C18 C17 C16 . . 123.9(2) ?
    C26 C17 C16 . . 117.6(2) ?
    C17 C18 C19 . . 121.7(2) ?
    C17 C18 H18 . . 119.2 ?
    C19 C18 H18 . . 119.2 ?
    C20 C19 C18 . . 122.0(2) ?
    C20 C19 C24 . . 119.3(3) ?
    C18 C19 C24 . . 118.8(3) ?
    C21 C20 C19 . . 120.6(3) ?
    C21 C20 H20 . . 119.7 ?
    C19 C20 H20 . . 119.7 ?
    C20 C21 C22 . . 119.9(4) ?
    C20 C21 H21 . . 120.1 ?
    C22 C21 H21 . . 120.1 ?
    C23 C22 C21 . . 120.2(3) ?
    C23 C22 H22 . . 119.9 ?
    C21 C22 H22 . . 119.9 ?
    C22 C23 C24 . . 122.2(4) ?
    C22 C23 H23 . . 118.9 ?
    C24 C23 H23 . . 118.9 ?
    C25 C24 C23 . . 123.9(3) ?
    C25 C24 C19 . . 118.3(3) ?
    C23 C24 C19 . . 117.8(3) ?
    C26 C25 C24 . . 121.5(3) ?
    C26 C25 H25 . . 119.3 ?
    C24 C25 H25 . . 119.3 ?
    C25 C26 C17 . . 121.1(3) ?
    C25 C26 H26 . . 119.4 ?
    C17 C26 H26 . . 119.4 ?
    N2 C27 C28 . . 111.01(19) ?
    N2 C27 H27A . . 109.4 ?
    C28 C27 H27A . . 109.4 ?
    N2 C27 H27B . . 109.4 ?
    C28 C27 H27B . . 109.4 ?
    H27A C27 H27B . . 108.0 ?
    C29 C28 C37 . . 119.0(3) ?
    C29 C28 C27 . . 121.9(3) ?
    C37 C28 C27 . . 119.1(2) ?
    C28 C29 C30 . . 121.5(3) ?
    C28 C29 H29 . . 119.3 ?
    C30 C29 H29 . . 119.3 ?
    C35 C30 C31 . . 121.5(4) ?
    C35 C30 C29 . . 117.5(3) ?
    C31 C30 C29 . . 121.0(4) ?
    C32 C31 C30 . . 118.7(6) ?
    C32 C31 H31 . . 120.6 ?
    C30 C31 H31 . . 120.6 ?
    C31 C32 C33 . . 120.9(5) ?
    C31 C32 H32 . . 119.6 ?
    C33 C32 H32 . . 119.6 ?
    C34 C33 C32 . . 122.2(4) ?
    C34 C33 H33 . . 118.9 ?
    C32 C33 H33 . . 118.9 ?
    C33 C34 C35 . . 118.7(5) ?
    C33 C34 H34 . . 120.7 ?
    C35 C34 H34 . . 120.7 ?
    C30 C35 C36 . . 120.7(3) ?
    C30 C35 C34 . . 118.0(4) ?
    C36 C35 C34 . . 121.3(4) ?
    C37 C36 C35 . . 120.2(3) ?
    C37 C36 H36 . . 119.9 ?
    C35 C36 H36 . . 119.9 ?
    C36 C37 C28 . . 121.1(3) ?
    C36 C37 H37 . . 119.4 ?
    C28 C37 H37 . . 119.4 ?
loop_
    _geom_torsion_atom_site_label_1
    _geom_torsion_atom_site_label_2
    _geom_torsion_atom_site_label_3
    _geom_torsion_atom_site_label_4
    _geom_torsion_site_symmetry_1
    _geom_torsion_site_symmetry_2
    _geom_torsion_site_symmetry_3
    _geom_torsion_site_symmetry_4
    _geom_torsion
    _geom_torsion_publ_flag
    C15 N1 C1 C2 . . . . 179.5(2) ?
    C16 N1 C1 C2 . . . . -11.8(4) ?
    C15 N1 C1 C14 . . . . 1.0(3) ?
    C16 N1 C1 C14 . . . . 169.6(2) ?
    N1 C1 C2 C3 . . . . -179.8(2) ?
    C14 C1 C2 C3 . . . . -1.5(3) ?
    C1 C2 C3 C4 . . . . 1.8(3) ?
    C2 C3 C4 C13 . . . . 0.5(3) ?
    C2 C3 C4 C5 . . . . -177.3(2) ?
    C3 C4 C5 O1 . . . . -6.7(4) ?
    C13 C4 C5 O1 . . . . 175.5(2) ?
    C3 C4 C5 C6 . . . . 170.6(2) ?
    C13 C4 C5 C6 . . . . -7.3(3) ?
    O1 C5 C6 C11 . . . . -170.5(2) ?
    C4 C5 C6 C11 . . . . 12.3(3) ?
    O1 C5 C6 C7 . . . . 7.5(4) ?
    C4 C5 C6 C7 . . . . -169.7(2) ?
    C11 C6 C7 C8 . . . . -1.7(4) ?
    C5 C6 C7 C8 . . . . -179.7(2) ?
    C6 C7 C8 C9 . . . . 0.7(4) ?
    C7 C8 C9 C10 . . . . 1.3(4) ?
    C8 C9 C10 C11 . . . . -2.3(4) ?
    C7 C6 C11 C10 . . . . 0.7(3) ?
    C5 C6 C11 C10 . . . . 178.7(2) ?
    C7 C6 C11 C12 . . . . -176.2(2) ?
    C5 C6 C11 C12 . . . . 1.8(3) ?
    C9 C10 C11 C6 . . . . 1.3(4) ?
    C9 C10 C11 C12 . . . . 178.2(2) ?
    C6 C11 C12 O2 . . . . 156.5(2) ?
    C10 C11 C12 O2 . . . . -20.5(3) ?
    C6 C11 C12 C13 . . . . -20.6(3) ?
    C10 C11 C12 C13 . . . . 162.5(2) ?
    C3 C4 C13 C14 . . . . -3.0(3) ?
    C5 C4 C13 C14 . . . . 174.77(19) ?
    C3 C4 C13 C12 . . . . 170.7(2) ?
    C5 C4 C13 C12 . . . . -11.5(3) ?
    O2 C12 C13 C14 . . . . 21.4(3) ?
    C11 C12 C13 C14 . . . . -161.59(19) ?
    O2 C12 C13 C4 . . . . -151.9(2) ?
    C11 C12 C13 C4 . . . . 25.1(3) ?
    C15 N2 C14 C13 . . . . -177.5(2) ?
    C27 N2 C14 C13 . . . . 22.8(4) ?
    C15 N2 C14 C1 . . . . 1.1(2) ?
    C27 N2 C14 C1 . . . . -158.6(2) ?
    C4 C13 C14 N2 . . . . -178.4(2) ?
    C12 C13 C14 N2 . . . . 8.3(4) ?
    C4 C13 C14 C1 . . . . 3.2(3) ?
    C12 C13 C14 C1 . . . . -170.13(19) ?
    C2 C1 C14 N2 . . . . -179.9(2) ?
    N1 C1 C14 N2 . . . . -1.3(2) ?
    C2 C1 C14 C13 . . . . -1.1(3) ?
    N1 C1 C14 C13 . . . . 177.57(18) ?
    C1 N1 C15 O3 . . . . 179.2(2) ?
    C16 N1 C15 O3 . . . . 10.0(4) ?
    C1 N1 C15 N2 . . . . -0.3(3) ?
    C16 N1 C15 N2 . . . . -169.48(19) ?
    C14 N2 C15 O3 . . . . 180.0(3) ?
    C27 N2 C15 O3 . . . . -17.6(4) ?
    C14 N2 C15 N1 . . . . -0.5(2) ?
    C27 N2 C15 N1 . . . . 161.88(19) ?
    C15 N1 C16 C17 . . . . 84.1(3) ?
    C1 N1 C16 C17 . . . . -83.2(3) ?
    N1 C16 C17 C18 . . . . 9.9(4) ?
    N1 C16 C17 C26 . . . . -170.7(2) ?
    C26 C17 C18 C19 . . . . 1.9(4) ?
    C16 C17 C18 C19 . . . . -178.6(2) ?
    C17 C18 C19 C20 . . . . 179.8(3) ?
    C17 C18 C19 C24 . . . . 0.2(4) ?
    C18 C19 C20 C21 . . . . -178.1(3) ?
    C24 C19 C20 C21 . . . . 1.6(5) ?
    C19 C20 C21 C22 . . . . 0.2(5) ?
    C20 C21 C22 C23 . . . . -1.1(6) ?
    C21 C22 C23 C24 . . . . 0.2(6) ?
    C22 C23 C24 C25 . . . . -178.9(4) ?
    C22 C23 C24 C19 . . . . 1.6(5) ?
    C20 C19 C24 C25 . . . . 178.0(3) ?
    C18 C19 C24 C25 . . . . -2.3(4) ?
    C20 C19 C24 C23 . . . . -2.4(4) ?
    C18 C19 C24 C23 . . . . 177.3(3) ?
    C23 C24 C25 C26 . . . . -177.1(3) ?
    C19 C24 C25 C26 . . . . 2.4(5) ?
    C24 C25 C26 C17 . . . . -0.3(5) ?
    C18 C17 C26 C25 . . . . -1.9(4) ?
    C16 C17 C26 C25 . . . . 178.6(3) ?
    C14 N2 C27 C28 . . . . 67.3(3) ?
    C15 N2 C27 C28 . . . . -91.0(2) ?
    N2 C27 C28 C29 . . . . -119.1(3) ?
    N2 C27 C28 C37 . . . . 63.1(3) ?
    C37 C28 C29 C30 . . . . 0.3(4) ?
    C27 C28 C29 C30 . . . . -177.5(3) ?
    C28 C29 C30 C35 . . . . -0.3(5) ?
    C28 C29 C30 C31 . . . . 178.7(4) ?
    C35 C30 C31 C32 . . . . -0.6(7) ?
    C29 C30 C31 C32 . . . . -179.6(5) ?
    C30 C31 C32 C33 . . . . 1.9(9) ?
    C31 C32 C33 C34 . . . . -3.3(10) ?
    C32 C33 C34 C35 . . . . 3.1(9) ?
    C31 C30 C35 C36 . . . . -178.9(4) ?
    C29 C30 C35 C36 . . . . 0.1(5) ?
    C31 C30 C35 C34 . . . . 0.5(6) ?
    C29 C30 C35 C34 . . . . 179.5(4) ?
    C33 C34 C35 C30 . . . . -1.7(7) ?
    C33 C34 C35 C36 . . . . 177.6(5) ?
    C30 C35 C36 C37 . . . . 0.0(6) ?
    C34 C35 C36 C37 . . . . -179.3(4) ?
    C35 C36 C37 C28 . . . . 0.0(6) ?
    C29 C28 C37 C36 . . . . -0.1(5) ?
    C27 C28 C37 C36 . . . . 177.7(3) ?
