# Supplementary material for: 1,3-Bis(naphthalen-2-ylmeth­yl)-1H-anthra[1,2-d]imidazole-2,6,11(3H)-trione
Source: Acta Crystallogr Sect E Struct Rep Online. 2011 Jul 23;67(Pt 8):o2138. doi: 10.1107/S1600536811029102 (PMC3213578; doi:10.1107/S1600536811029102)
Supplement: Supplementary file 2 [file e-67-o2138-Isup2.hkl]

# 
# h,k,l, Fc-squared, Fo-squared, sigma(Fo-squared) and status flag 
# 
data_I
_shelx_title '  P212121  2920 Friedel pairs' 
_shelx_refln_list_code          4 
_shelx_F_calc_maximum      169.60 
_exptl_crystal_F_000      1136.00 
_reflns_d_resolution_high  0.7502 
 
loop_ 
 _symmetry_equiv_pos_as_xyz 
 'x, y, z' 
 '-x+1/2, -y, z+1/2' 
 '-x, y+1/2, -z+1/2' 
 'x+1/2, -y+1/2, -z' 
 
_cell_length_a     8.0901 
_cell_length_b    12.8226 
_cell_length_c    26.1472 
_cell_angle_alpha  90.000 
_cell_angle_beta   90.000 
_cell_angle_gamma  90.000 
 
_shelx_F_squared_multiplier     1.000 
 
loop_ 
 _refln_index_h 
 _refln_index_k 
 _refln_index_l 
 _refln_F_squared_calc 
 _refln_F_squared_meas 
 _refln_F_squared_sigma 
 _refln_observed_status 
   2   0   0       41.79       38.66      1.12 o 
   4   0   0      149.82      149.22      2.85 o 
   6   0   0     1903.77     1805.98     24.25 o 
   8   0   0       16.70       10.46      2.25 o 
  10   0   0        0.17        3.77      2.80 o 
   1   1   0       74.97      115.83      1.06 o 
   2   1   0     9126.62     8918.77     67.69 o 
   3   1   0      190.53      174.91      2.02 o 
   4   1   0        6.84        6.23      0.72 o 
   5   1   0      690.03      745.06      7.17 o 
   6   1   0      249.80      268.94      4.18 o 
   7   1   0     1518.22     1443.62     16.15 o 
   8   1   0       45.04       43.42      2.11 o 
   9   1   0        6.89        6.21      1.72 o 
  10   1   0       41.67       43.36      2.78 o 
   0   2   0     2979.92     2866.31     29.27 o 
   1   2   0    12047.47    12079.93    128.10 o 
   2   2   0     2909.23     2940.22     22.11 o 
   3   2   0     3001.24     2760.84     21.08 o 
   4   2   0      853.86      871.82      7.25 o 
   5   2   0      153.56      200.10      2.52 o 
   6   2   0       48.18       47.47      1.63 o 
   7   2   0       58.45       61.22      2.99 o 
   8   2   0       18.60       30.96      2.04 o 
   9   2   0        3.61        4.91      1.67 o 
  10   2   0       29.83       36.57      2.44 o 
   1   3   0     2380.34     2618.19     21.62 o 
   2   3   0      795.30      716.92      6.25 o 
   3   3   0     9725.34    10346.38     77.65 o 
   4   3   0     4303.77     4655.98     35.14 o 
   5   3   0       45.57       51.99      1.27 o 
   7   3   0      467.04      403.21      5.69 o 
   8   3   0       27.43       34.98      2.09 o 
   9   3   0       34.25       40.05      2.33 o 
  10   3   0        0.25        0.88      1.73 o 
   0   4   0      418.80      425.34      4.57 o 
   1   4   0      386.09      480.42      4.02 o 
   2   4   0        9.85       12.38      0.56 o 
   3   4   0        9.88       11.90      0.68 o 
   4   4   0      654.51      857.80      7.09 o 
   5   4   0        1.26        2.49      0.64 o 
   6   4   0      217.92      213.66      4.20 o 
   7   4   0      485.24      432.44      6.70 o 
   8   4   0        1.16        5.39      1.49 o 
   9   4   0       11.02       15.06      1.80 o 
  10   4   0       15.01       15.61      2.37 o 
   1   5   0     1113.16     1276.74      9.79 o 
   2   5   0       96.94      148.16      1.75 o 
   3   5   0      621.16      615.68      5.11 o 
   4   5   0        9.94       14.87      0.76 o 
   5   5   0      116.30      128.74      2.02 o 
   6   5   0       78.06       82.53      1.84 o 
   7   5   0       21.26       13.30      1.50 o 
   8   5   0      110.51       86.28      2.77 o 
   9   5   0        3.42        4.09      2.12 o 
  10   5   0        0.00       -1.63      1.63 o 
   0   6   0     1022.92      895.33      9.45 o 
   1   6   0      197.11      244.31      2.25 o 
   2   6   0      282.18      308.30      3.04 o 
   3   6   0      139.18      229.77      5.36 o 
   4   6   0      351.58      327.91      3.12 o 
   5   6   0       56.01       55.97      1.28 o 
   6   6   0      405.84      430.55      5.34 o 
   7   6   0      166.79      129.23      3.44 o 
   8   6   0       11.87        5.92      1.61 o 
   9   6   0        0.44       11.67      2.89 o 
  10   6   0       22.60       26.48      3.66 o 
   1   7   0      118.27      142.80      1.58 o 
   2   7   0      189.29      177.70      2.03 o 
   3   7   0        0.02        0.63      0.53 o 
   4   7   0      460.70      403.25      3.94 o 
   5   7   0       20.61       19.92      0.97 o 
   6   7   0       25.98       27.37      1.61 o 
   7   7   0        1.96       23.27      4.78 o 
   8   7   0       19.59       12.03      1.82 o 
   9   7   0        0.19       -0.38      1.63 o 
   0   8   0        1.23        2.01      0.55 o 
   1   8   0        5.21        5.22      0.44 o 
   2   8   0      125.64      100.36      1.60 o 
   3   8   0        5.23        2.71      0.75 o 
   4   8   0       69.18       67.48      1.71 o 
   5   8   0        1.13        0.08      0.89 o 
   6   8   0       45.21       45.65      1.88 o 
   7   8   0        3.42        0.22      1.38 o 
   8   8   0        0.29       16.46      3.01 o 
   9   8   0       14.50       12.53      3.22 o 
   1   9   0      201.65      215.71      2.08 o 
   2   9   0      106.45      102.37      1.70 o 
   3   9   0      136.72      179.01      3.22 o 
   4   9   0      722.03      714.06      8.02 o 
   5   9   0        7.84        5.76      1.57 o 
   6   9   0      101.34      115.52      3.38 o 
   7   9   0       46.04       42.19      4.78 o 
   8   9   0        3.67        0.10      2.60 o 
   9   9   0        0.70       32.80      3.82 o 
   0  10   0      394.99      382.76      5.19 o 
   1  10   0        0.66        2.02      0.59 o 
   2  10   0       25.42       25.53      1.31 o 
   3  10   0       75.17       74.60      3.73 o 
   4  10   0       74.39       85.27      4.68 o 
   5  10   0      101.82       98.93      3.17 o 
   6  10   0       14.43       16.44      1.93 o 
   7  10   0       16.72       15.72      3.05 o 
   8  10   0        5.02        7.55      2.99 o 
   1  11   0       31.58       26.98      1.18 o 
   2  11   0      101.71      106.84      2.48 o 
   3  11   0       43.85       47.66      2.07 o 
   4  11   0        8.22        7.19      1.44 o 
   5  11   0       60.03       63.07      2.74 o 
   6  11   0        0.01       -1.10      2.86 o 
   7  11   0       50.51       51.36      4.19 o 
   8  11   0        0.61       -1.53      2.80 o 
   0  12   0      981.36      875.07     12.13 o 
   1  12   0       67.85       65.29      1.94 o 
   2  12   0       82.16       79.99      2.85 o 
   3  12   0       28.78       35.47      2.14 o 
   4  12   0        2.39        6.17      1.81 o 
   5  12   0       50.42       47.82      2.73 o 
   6  12   0       14.34       17.30      3.09 o 
   7  12   0       44.13       39.84      4.09 o 
   1  13   0       33.62       35.31      1.65 o 
   2  13   0       33.17       32.07      2.09 o 
   3  13   0        2.01        1.51      1.53 o 
   4  13   0        0.23       -2.01      2.01 o 
   5  13   0        0.00        0.96      2.94 o 
   6  13   0       15.47       21.23      4.66 o 
   0  14   0        2.64        4.00      1.95 o 
   1  14   0       25.00       30.80      2.96 o 
   2  14   0       31.60       36.64      4.76 o 
   3  14   0        9.37       12.02      4.27 o 
   4  14   0       35.02       39.23      5.79 o 
   5  14   0        2.27        4.82      6.23 o 
   6  14   0        7.03        9.05      5.61 o 
   1  15   0       12.29       16.33      3.46 o 
   2  15   0        9.84        6.00      2.59 o 
   3  15   0       27.86       36.21      5.31 o 
   4  15   0       24.90       25.88      4.16 o 
   5  15   0       14.89       24.11      4.16 o 
   0  16   0        0.26       -1.93      3.41 o 
   1  16   0        0.42        2.02      2.31 o 
   2  16   0        4.21        8.67      3.53 o 
   3  16   0        0.87       11.87      4.24 o 
   1   0   1    12201.02    11574.44     83.25 o 
   2   0   1     3960.66     4011.62     31.87 o 
   3   0   1     1199.92     1215.99     10.62 o 
   4   0   1       22.82       29.72      1.04 o 
   5   0   1     1140.33     1125.41     10.30 o 
   6   0   1       23.65       27.14      1.39 o 
   7   0   1     1089.57     1039.01     13.02 o 
   8   0   1        7.06        3.35      1.45 o 
   9   0   1       80.86       81.05      3.04 o 
  10   0   1       10.74       14.38      2.25 o 
   0   1   1       67.26       48.74      0.56 o 
   1   1   1      265.56      209.15      1.32 o 
   2   1   1    16521.91    16423.80     85.62 o 
   3   1   1     1076.36     1108.79      6.37 o 
   4   1   1      485.51      462.96      3.13 o 
   5   1   1      594.49      579.73      4.24 o 
   6   1   1       47.45       37.83      1.06 o 
   7   1   1       83.64      109.82      2.07 o 
   8   1   1      160.22      137.78      2.26 o 
   9   1   1        5.94        4.53      1.20 o 
  10   1   1       50.18       59.42      2.20 o 
   0   2   1     8094.09     7694.27     68.15 o 
   1   2   1    10790.34    10786.12     71.66 o 
   2   2   1    14059.95    13958.19     82.54 o 
   3   2   1      286.86      242.58      1.66 o 
   4   2   1      580.75      554.50      3.61 o 
   5   2   1      123.64      119.29      1.35 o 
   6   2   1       77.40       72.20      1.33 o 
   7   2   1      209.59      207.79      2.68 o 
   8   2   1      100.40       95.93      2.03 o 
   9   2   1       73.32       77.42      2.06 o 
  10   2   1        5.06        5.65      1.35 o 
   0   3   1      533.38      393.59      3.09 o 
   1   3   1     2781.53     2917.02     17.54 o 
   2   3   1      809.38      795.41      4.63 o 
   3   3   1      492.59      630.05      3.71 o 
   4   3   1     1362.12     1452.60      8.32 o 
   5   3   1      500.31      485.76      3.19 o 
   6   3   1       55.85       52.52      1.17 o 
   7   3   1       25.35       24.87      1.10 o 
   8   3   1      143.10      143.08      2.47 o 
   9   3   1       50.74       50.02      1.77 o 
  10   3   1       64.91       68.96      2.19 o 
   0   4   1      166.73      162.90      1.77 o 
   1   4   1     1536.96     1498.73      8.40 o 
   2   4   1     2077.38     2122.38     11.85 o 
   3   4   1     1981.37     2232.16     12.30 o 
   4   4   1      238.77      274.89      1.97 o 
   5   4   1      193.53      194.56      1.65 o 
   6   4   1       37.96       35.72      1.44 o 
   7   4   1      109.71      128.29      2.10 o 
   8   4   1       64.29       65.75      1.91 o 
   9   4   1        1.25        1.46      1.07 o 
  10   4   1       48.10       56.69      1.95 o 
   0   5   1      585.84      514.10      3.93 o 
   1   5   1     2312.59     2434.94     13.26 o 
   2   5   1     1386.04     1351.04      8.35 o 
   3   5   1      889.82      981.21      5.62 o 
   4   5   1      671.22      687.30      4.19 o 
   5   5   1      192.45      176.20      1.60 o 
   6   5   1       15.57       17.08      0.81 o 
   7   5   1       45.96       43.78      1.35 o 
   8   5   1        3.24        3.63      1.08 o 
   9   5   1        9.15        7.75      1.20 o 
  10   5   1        0.29       -1.44      1.44 o 
   0   6   1     6127.53     6576.59     47.28 o 
   1   6   1      766.26      729.14      4.08 o 
   2   6   1      353.01      335.36      2.39 o 
   3   6   1      113.94      139.46      1.45 o 
   4   6   1      102.86       99.15      1.11 o 
   5   6   1      391.12      380.76      2.68 o 
   6   6   1      224.72      188.21      2.27 o 
   7   6   1      156.76      155.10      2.47 o 
   8   6   1       20.47       24.90      1.70 o 
   9   6   1        1.87        1.06      1.46 o 
  10   6   1        3.36        4.49      1.55 o 
   0   7   1     1019.00      889.83      6.69 o 
   1   7   1       67.62       81.70      0.78 o 
   2   7   1      700.71      730.84      4.74 o 
   3   7   1        0.82        2.42      0.38 o 
   4   7   1      168.98      155.13      1.44 o 
   5   7   1      191.26      176.09      1.74 o 
   6   7   1      280.70      234.94      2.36 o 
   7   7   1      208.11      176.31      3.14 o 
   8   7   1       10.96       10.49      1.23 o 
   9   7   1        1.67       -1.06      1.45 o 
   0   8   1      107.34      122.99      1.37 o 
   1   8   1       39.33       41.02      0.63 o 
   2   8   1      152.47      166.01      1.52 o 
   3   8   1      293.90      254.70      2.15 o 
   4   8   1      502.80      430.44      3.53 o 
   5   8   1      113.66      118.43      1.81 o 
   6   8   1       34.23       30.28      1.37 o 
   7   8   1       14.30       16.22      1.62 o 
   8   8   1       13.39       17.02      1.67 o 
   9   8   1        0.28       -1.38      1.38 o 
   0   9   1       14.78       11.34      0.63 o 
   1   9   1       29.26       33.68      0.62 o 
   2   9   1      424.28      394.68      2.94 o 
   3   9   1     2181.56     2097.75     15.01 o 
   4   9   1       20.62       29.32      1.08 o 
   5   9   1      317.41      293.30      3.76 o 
   6   9   1        1.52        2.13      0.95 o 
   7   9   1        2.06        0.12      1.13 o 
   8   9   1        1.62        2.99      1.89 o 
   9   9   1       11.53       17.43      2.44 o 
   0  10   1      299.15      288.41      2.96 o 
   1  10   1      115.85      115.54      1.21 o 
   2  10   1       51.68       50.57      1.19 o 
   3  10   1      416.10      391.80      4.74 o 
   4  10   1      315.71      311.11      3.11 o 
   5  10   1       90.63       83.68      1.89 o 
   6  10   1        0.72        0.14      1.29 o 
   7  10   1        4.43        2.46      1.75 o 
   8  10   1        8.55        8.94      2.14 o 
   0  11   1        0.11        0.65      0.77 o 
   1  11   1       58.04       60.43      1.14 o 
   2  11   1      127.65      115.19      1.92 o 
   3  11   1        3.60        2.59      0.75 o 
   4  11   1        0.41        0.58      0.94 o 
   5  11   1       35.49       36.70      1.64 o 
   6  11   1        2.85        2.58      1.36 o 
   7  11   1       30.93       38.26      2.71 o 
   8  11   1       10.68       14.89      2.36 o 
   0  12   1      109.31       94.65      2.15 o 
   1  12   1       66.25       54.75      1.29 o 
   2  12   1      153.71      140.23      2.40 o 
   3  12   1       29.26       23.94      1.45 o 
   4  12   1        1.72        1.93      1.24 o 
   5  12   1        0.69        1.63      1.33 o 
   6  12   1       32.16       33.77      2.50 o 
   7  12   1        6.25        7.31      2.13 o 
   0  13   1       41.53       44.41      1.64 o 
   1  13   1        9.61        9.97      1.02 o 
   2  13   1       49.36       49.05      1.82 o 
   3  13   1        9.68        6.78      1.27 o 
   4  13   1       61.48       65.94      3.98 o 
   5  13   1        1.35        2.07      1.62 o 
   6  13   1        1.18        3.78      2.37 o 
   0  14   1      101.46       99.11      3.50 o 
   1  14   1        5.47        6.53      1.19 o 
   2  14   1        8.16        8.17      1.44 o 
   3  14   1       38.64       42.10      2.35 o 
   4  14   1        1.47        2.34      2.52 o 
   5  14   1        1.18        4.22      2.29 o 
   6  14   1        0.64        1.90      2.52 o 
   0  15   1        0.01        1.88      1.68 o 
   1  15   1        9.41        9.84      1.64 o 
   2  15   1       12.43       15.77      3.22 o 
   3  15   1       24.11       20.10      3.24 o 
   4  15   1       52.84       63.51      4.18 o 
   5  15   1        8.98        8.87      2.73 o 
   0  16   1        3.48        5.51      2.52 o 
   1  16   1       48.75       57.93      3.17 o 
   2  16   1       39.43       38.08      3.21 o 
   3  16   1       17.87       26.53      3.39 o 
   0  17   1        0.24        3.58      2.63 o 
   0   0   2     5929.17     6072.85    107.82 o 
   1   0   2       45.54       43.80      0.53 o 
   2   0   2     2232.90     2272.92     17.24 o 
   3   0   2     2336.12     2466.59     19.88 o 
   4   0   2      501.49      536.52      5.25 o 
   5   0   2       68.35       87.74      1.89 o 
   6   0   2      164.53      162.51      2.61 o 
   7   0   2        9.93       17.34      1.80 o 
   8   0   2       17.85       23.35      1.81 o 
   9   0   2        2.62        6.17      1.73 o 
  10   0   2        5.45        1.46      1.95 o 
   0   1   2     9938.02     9164.83     94.35 o 
   1   1   2    13888.75    13267.43     86.06 o 
   2   1   2      834.61      819.33      5.29 o 
   3   1   2      671.30      603.56      3.65 o 
   4   1   2       37.51       33.46      0.74 o 
   5   1   2      193.60      198.01      1.83 o 
   6   1   2        8.19       16.62      0.91 o 
   7   1   2     1521.10     1453.37     11.04 o 
   8   1   2        8.04        9.53      1.11 o 
   9   1   2        7.39        9.83      1.24 o 
  10   1   2       16.41       14.37      1.59 o 
   0   2   2      220.45      175.22      2.11 o 
   1   2   2    10145.80    10068.46     69.95 o 
   2   2   2     7268.25     7531.63     43.23 o 
   3   2   2      926.73      919.23      5.22 o 
   4   2   2      666.25      660.75      4.18 o 
   5   2   2      154.07      177.82      1.69 o 
   6   2   2      104.45       92.76      1.43 o 
   7   2   2      204.99      192.51      2.87 o 
   8   2   2       30.77       25.04      1.32 o 
   9   2   2       79.24       80.88      2.17 o 
  10   2   2       31.65       33.87      1.84 o 
   0   3   2      415.72      552.34      4.74 o 
   1   3   2     3907.51     3898.24     24.40 o 
   2   3   2     1217.47     1252.86      8.02 o 
   3   3   2     4287.94     4432.06     25.45 o 
   4   3   2      289.91      268.19      1.99 o 
   5   3   2      122.37      110.38      1.30 o 
   6   3   2      259.89      255.02      2.45 o 
   7   3   2       45.03       40.31      1.30 o 
   8   3   2       15.09       21.94      1.31 o 
   9   3   2        4.88        4.90      1.18 o 
  10   3   2        6.36        6.83      1.35 o 
   0   4   2      920.69      864.34      6.96 o 
   1   4   2     2374.48     2299.71     14.90 o 
   2   4   2       37.08       62.00      0.91 o 
   3   4   2     4780.75     4949.12     29.03 o 
   4   4   2      637.16      690.92      4.23 o 
   5   4   2       22.55       26.22      0.69 o 
   6   4   2       20.29       22.17      0.94 o 
   7   4   2      162.45      134.85      2.03 o 
   8   4   2       22.25       21.81      1.27 o 
   9   4   2       14.13       14.26      1.25 o 
  10   4   2        4.60        6.81      1.29 o 
   0   5   2     2085.58     2214.25     16.69 o 
   1   5   2       73.33       61.48      0.95 o 
   2   5   2     1135.96     1009.03      7.04 o 
   3   5   2      156.38      175.21      1.46 o 
   4   5   2       15.34       20.21      0.71 o 
   5   5   2       87.13       79.31      1.12 o 
   6   5   2      364.88      380.37      3.16 o 
   7   5   2      283.08      266.78      2.85 o 
   8   5   2       15.38       11.65      1.02 o 
   9   5   2       12.45       13.28      1.54 o 
  10   5   2       15.51       17.51      1.73 o 
   0   6   2       37.12       64.67      1.22 o 
   1   6   2      671.41      764.88      4.49 o 
   2   6   2      372.34      456.34      3.48 o 
   3   6   2      114.07      119.40      1.33 o 
   4   6   2      202.69      188.48      1.63 o 
   5   6   2       55.93       60.36      1.11 o 
   6   6   2      147.56      135.16      2.34 o 
   7   6   2      434.87      384.05      4.14 o 
   8   6   2       48.28       47.93      1.60 o 
   9   6   2       30.39       28.45      2.07 o 
  10   6   2        8.37       11.57      2.11 o 
   0   7   2       88.94       92.85      1.17 o 
   1   7   2      890.57      946.88      5.38 o 
   2   7   2       89.35      118.13      1.33 o 
   3   7   2      324.76      313.55      2.59 o 
   4   7   2        4.78        8.74      0.60 o 
   5   7   2       82.86       85.77      1.47 o 
   6   7   2      496.41      480.98      4.83 o 
   7   7   2        7.50       15.41      1.25 o 
   8   7   2        2.43        2.36      1.18 o 
   9   7   2       34.91       27.39      1.58 o 
   0   8   2      190.07      172.29      1.89 o 
   1   8   2      663.46      664.86      3.91 o 
   2   8   2      366.82      349.62      2.75 o 
   3   8   2      194.06      171.80      1.75 o 
   4   8   2      390.95      377.87      3.11 o 
   5   8   2      110.16       96.54      1.68 o 
   6   8   2       38.09       31.35      1.23 o 
   7   8   2       19.55       16.71      1.22 o 
   8   8   2        8.72        9.33      1.49 o 
   9   8   2       11.28       10.34      1.70 o 
   0   9   2       30.18       29.60      0.90 o 
   1   9   2      179.78      171.50      1.39 o 
   2   9   2       90.42       99.29      1.29 o 
   3   9   2      460.32      501.46      4.06 o 
   4   9   2     1436.63     1341.17      9.71 o 
   5   9   2        4.18        5.26      0.81 o 
   6   9   2       72.27       65.93      2.90 o 
   7   9   2       34.54       34.02      1.83 o 
   8   9   2        4.46        2.54      1.42 o 
   9   9   2        2.92        4.98      2.12 o 
   0  10   2      265.05      274.80      3.23 o 
   1  10   2       80.87       79.39      1.19 o 
   2  10   2       40.87       37.75      1.00 o 
   3  10   2     1117.22     1079.96      8.55 o 
   4  10   2       48.95       58.67      2.59 o 
   5  10   2       18.56       18.78      1.15 o 
   6  10   2        5.52        6.56      1.14 o 
   7  10   2        2.59        2.88      1.75 o 
   8  10   2        6.15        7.39      2.06 o 
   0  11   2      178.23      183.63      2.54 o 
   1  11   2      234.38      212.31      2.29 o 
   2  11   2      308.31      300.78      3.29 o 
   3  11   2      130.78      112.67      2.08 o 
   4  11   2       41.04       41.13      1.43 o 
   5  11   2       48.06       43.64      1.93 o 
   6  11   2        7.46        6.84      1.45 o 
   7  11   2       41.44       49.54      2.73 o 
   8  11   2        2.54        2.27      2.11 o 
   0  12   2      545.66      493.36      5.89 o 
   1  12   2       84.78       82.25      1.62 o 
   2  12   2       36.46       40.22      1.48 o 
   3  12   2       34.28       37.08      1.44 o 
   4  12   2        5.11        2.21      1.28 o 
   5  12   2       74.87       75.10      2.77 o 
   6  12   2        4.25        9.60      1.65 o 
   7  12   2       29.52       29.00      2.92 o 
   0  13   2        4.90        5.17      1.45 o 
   1  13   2        7.75        7.95      1.07 o 
   2  13   2       59.23       60.68      1.91 o 
   3  13   2       21.67       21.75      1.82 o 
   4  13   2       12.80       15.28      1.81 o 
   5  13   2       13.95       13.33      1.77 o 
   6  13   2        2.95        1.72      2.09 o 
   0  14   2       63.72       69.70      2.59 o 
   1  14   2        5.76        4.54      1.04 o 
   2  14   2       23.11       22.66      1.68 o 
   3  14   2       10.21        9.58      1.68 o 
   4  14   2       12.92       14.14      2.08 o 
   5  14   2        6.34        4.81      2.09 o 
   6  14   2        2.13        1.37      2.51 o 
   0  15   2       30.47       27.69      2.37 o 
   1  15   2        8.35        9.82      1.63 o 
   2  15   2        9.61       12.12      1.87 o 
   3  15   2       80.98       94.68      5.01 o 
   4  15   2       17.48       17.78      2.99 o 
   5  15   2       17.07       16.43      2.88 o 
   0  16   2        6.88        5.33      1.96 o 
   1  16   2       26.53       31.09      3.21 o 
   2  16   2        7.20        7.83      1.95 o 
   3  16   2       40.75       50.13      3.96 o 
   0  17   2        2.67        4.54      3.62 o 
   1   0   3     5358.75     5937.64     52.02 o 
   2   0   3     1606.97     1495.22     11.41 o 
   3   0   3      551.04      675.98      5.59 o 
   4   0   3     2715.01     2813.37     21.64 o 
   5   0   3      144.82      127.17      2.08 o 
   6   0   3     1653.23     1534.89     13.88 o 
   7   0   3      818.30      802.59      9.04 o 
   8   0   3        1.33        2.39      1.36 o 
   9   0   3       29.38       29.30      2.20 o 
  10   0   3        0.55        1.52      2.18 o 
   0   1   3     1858.48     1960.42     20.78 o 
   1   1   3       36.48       52.81      0.88 o 
   2   1   3     2063.56     2045.60     11.24 o 
   3   1   3      139.46      148.15      1.25 o 
   4   1   3      381.12      397.18      2.73 o 
   5   1   3      724.36      711.35      4.62 o 
   6   1   3      255.73      225.04      2.17 o 
   7   1   3       44.77       52.73      1.54 o 
   8   1   3        1.16        1.75      1.02 o 
   9   1   3        9.84        8.36      1.26 o 
  10   1   3       40.40       36.42      1.99 o 
   0   2   3      274.07      240.94      2.51 o 
   1   2   3     3566.03     3452.83     22.49 o 
   2   2   3     7579.68     7509.92     47.25 o 
   3   2   3      601.12      686.59      4.17 o 
   4   2   3      971.64     1059.22      6.35 o 
   5   2   3       68.06       73.58      1.07 o 
   6   2   3      244.49      223.36      2.21 o 
   7   2   3      218.02      219.13      2.72 o 
   8   2   3       79.60       73.83      1.79 o 
   9   2   3        1.08        1.15      1.13 o 
  10   2   3        2.28        7.25      1.44 o 
   0   3   3      138.96      124.07      1.39 o 
   1   3   3     6424.49     6469.90     40.68 o 
   2   3   3     1735.33     1792.15     12.73 o 
   3   3   3     1249.28     1359.16      8.39 o 
   4   3   3     1661.52     1756.85     10.18 o 
   5   3   3       19.30       23.11      0.68 o 
   6   3   3       67.61      152.32      4.29 o 
   7   3   3       32.38       31.38      1.55 o 
   8   3   3        7.88        9.99      1.05 o 
   9   3   3        3.27        8.97      1.20 o 
  10   3   3        7.87       11.34      1.45 o 
   0   4   3      645.84      682.46      5.87 o 
   1   4   3      374.18      364.41      2.70 o 
   2   4   3     1068.74      969.65      7.11 o 
   3   4   3      381.80      351.26      3.06 o 
   4   4   3     1013.63      964.34      6.40 o 
   5   4   3       32.18       25.81      0.70 o 
   6   4   3       98.43       91.70      1.38 o 
   7   4   3       35.85       30.88      1.05 o 
   8   4   3       32.22       23.48      1.22 o 
   9   4   3       62.72       61.51      1.88 o 
  10   4   3       21.08       24.33      1.84 o 
   0   5   3      150.99      133.49      1.50 o 
   1   5   3     2325.11     2433.93     15.78 o 
   2   5   3     1004.59     1012.95      7.09 o 
   3   5   3      327.35      292.75      2.72 o 
   4   5   3      109.25      128.83      1.52 o 
   5   5   3      306.84      290.52      2.40 o 
   6   5   3      107.03      123.70      1.95 o 
   7   5   3        0.34        2.29      0.99 o 
   8   5   3       30.66       36.50      1.60 o 
   9   5   3       32.05       27.85      1.79 o 
  10   5   3        9.62        7.53      1.89 o 
   0   6   3     3527.78     3595.11     28.38 o 
   1   6   3      498.16      451.21      3.14 o 
   2   6   3      928.62     1042.46      7.31 o 
   3   6   3      255.04      299.72      4.22 o 
   4   6   3       75.15       76.38      1.46 o 
   5   6   3      264.17      291.18      2.93 o 
   6   6   3      295.16      309.64      3.29 o 
   7   6   3       15.25       21.27      1.36 o 
   8   6   3        7.51        9.03      1.40 o 
   9   6   3        3.74        3.94      1.41 o 
  10   6   3        0.55        2.14      1.56 o 
   0   7   3        2.44        2.93      0.43 o 
   1   7   3      440.73      434.96      3.09 o 
   2   7   3       94.70      111.76      1.28 o 
   3   7   3      104.53       99.51      1.34 o 
   4   7   3       75.09       71.85      1.20 o 
   5   7   3      100.27      103.18      1.74 o 
   6   7   3      160.73      163.78      3.34 o 
   7   7   3      269.36      240.80      3.62 o 
   8   7   3       27.90       24.36      1.74 o 
   9   7   3       13.41       12.38      1.66 o 
   0   8   3      200.11      219.11      2.38 o 
   1   8   3       24.31       27.42      0.75 o 
   2   8   3       40.64       53.76      0.96 o 
   3   8   3       17.86       23.12      0.78 o 
   4   8   3      533.72      541.12      4.42 o 
   5   8   3       38.65       34.85      1.22 o 
   6   8   3       16.47       13.11      1.14 o 
   7   8   3       63.72       56.16      1.74 o 
   8   8   3       37.68       39.16      1.67 o 
   9   8   3        5.44        3.49      1.60 o 
   0   9   3       81.75       88.35      1.56 o 
   1   9   3      110.42      112.52      1.15 o 
   2   9   3       19.83       16.46      0.79 o 
   3   9   3     1319.43     1297.26     10.01 o 
   4   9   3       76.50       99.47      1.74 o 
   5   9   3       33.66       29.84      1.17 o 
   6   9   3       10.77       13.03      1.10 o 
   7   9   3        8.12        9.65      1.32 o 
   8   9   3        0.94        1.05      1.40 o 
   9   9   3        0.85        0.21      1.64 o 
   0  10   3       22.32       23.79      0.93 o 
   1  10   3      141.30      135.54      1.54 o 
   2  10   3       14.84        9.49      0.75 o 
   3  10   3      226.81      252.52      2.96 o 
   4  10   3      639.00      638.48      5.52 o 
   5  10   3      148.62      142.76      2.91 o 
   6  10   3       21.87       26.23      1.49 o 
   7  10   3       25.19       23.40      1.65 o 
   8  10   3        0.00       -0.93      1.41 o 
   0  11   3      179.74      185.91      2.74 o 
   1  11   3      452.32      446.10      4.01 o 
   2  11   3       64.24       58.09      1.49 o 
   3  11   3        2.10        2.55      0.83 o 
   4  11   3        2.86        3.43      1.06 o 
   5  11   3       97.88       89.46      2.72 o 
   6  11   3       10.27        8.39      1.25 o 
   7  11   3       32.18       39.78      3.09 o 
   8  11   3        9.24       11.93      2.36 o 
   0  12   3      136.28      145.55      3.57 o 
   1  12   3      226.05      216.21      2.59 o 
   2  12   3        8.91        9.61      0.99 o 
   3  12   3        6.16       10.33      1.21 o 
   4  12   3        3.05        1.20      1.08 o 
   5  12   3       27.30       28.51      1.85 o 
   6  12   3       13.70       15.63      1.76 o 
   7  12   3       13.48       15.99      2.34 o 
   0  13   3        9.43        3.27      1.47 o 
   1  13   3      139.42      130.95      2.20 o 
   2  13   3       67.25       59.19      2.08 o 
   3  13   3       20.17       22.04      1.52 o 
   4  13   3       14.31       15.55      1.82 o 
   5  13   3       32.05       32.31      2.15 o 
   6  13   3       22.45       23.23      2.00 o 
   0  14   3        0.88        4.35      1.49 o 
   1  14   3        7.76        6.43      1.07 o 
   2  14   3       96.29       98.79      2.51 o 
   3  14   3       15.10       19.27      1.85 o 
   4  14   3       38.19       46.73      2.51 o 
   5  14   3        0.31        0.74      1.62 o 
   6  14   3       16.97       17.51      2.62 o 
   0  15   3       31.17       34.51      2.05 o 
   1  15   3       11.20       12.51      1.61 o 
   2  15   3       24.82       27.56      1.85 o 
   3  15   3       32.15       49.40      2.42 o 
   4  15   3        6.29        3.71      1.82 o 
   5  15   3       21.99       21.62      2.65 o 
   0  16   3       17.06       21.93      2.40 o 
   1  16   3       22.66       29.56      2.41 o 
   2  16   3        0.90       -2.00      2.64 o 
   3  16   3       58.49       74.92      6.03 o 
   0  17   3        1.57       10.43      2.41 o 
   0   0   4    13649.78    13110.79    335.92 o 
   1   0   4     2433.22     2680.28     22.22 o 
   2   0   4      665.67      710.00      5.58 o 
   3   0   4     1091.40     1005.57      7.97 o 
   4   0   4        3.78       11.32      0.87 o 
   5   0   4      263.18      240.39      2.82 o 
   6   0   4        2.44       11.45      1.39 o 
   7   0   4       93.64       98.44      2.59 o 
   8   0   4        6.62        5.46      1.59 o 
   9   0   4        0.05       -1.55      1.55 o 
  10   0   4       20.87       20.86      2.39 o 
   0   1   4      190.77      213.58      2.40 o 
   1   1   4     1171.30     1183.87      7.75 o 
   2   1   4     1122.84     1241.35      7.45 o 
   3   1   4      475.69      566.05      3.44 o 
   4   1   4        7.47       14.39      0.54 o 
   5   1   4       91.68       97.89      1.22 o 
   6   1   4      234.46      233.77      2.22 o 
   7   1   4      367.77      366.27      3.45 o 
   8   1   4      111.36      105.98      2.02 o 
   9   1   4       13.73       11.19      1.30 o 
  10   1   4       17.16       16.55      1.71 o 
   0   2   4      666.20      550.62      4.82 o 
   1   2   4      504.36      504.17      3.56 o 
   2   2   4     9017.50     9113.72     61.56 o 
   3   2   4      117.00      128.25      1.29 o 
   4   2   4      214.27      181.53      1.52 o 
   5   2   4      347.77      327.14      2.45 o 
   6   2   4       87.60       87.69      1.30 o 
   7   2   4       42.53       41.90      1.35 o 
   8   2   4        5.24        5.61      1.00 o 
   9   2   4        0.60       -0.53      1.46 o 
  10   2   4       76.49       73.67      2.33 o 
   0   3   4     4087.31     3828.12     36.70 o 
   1   3   4     2695.78     2750.57     18.46 o 
   2   3   4     2067.90     2026.39     13.86 o 
   3   3   4     1102.70     1094.45      7.84 o 
   4   3   4      656.28      730.27      4.84 o 
   5   3   4      235.11      253.65      2.02 o 
   6   3   4       13.03       13.48      0.71 o 
   7   3   4      136.46      122.97      2.18 o 
   8   3   4       22.09       22.76      1.20 o 
   9   3   4       45.19       52.89      1.85 o 
  10   3   4       34.11       35.85      1.70 o 
   0   4   4        8.76       13.46      0.55 o 
   1   4   4      527.27      483.77      3.38 o 
   2   4   4      549.73      527.09      3.92 o 
   3   4   4      549.41      471.31      3.74 o 
   4   4   4     2192.65     2460.89     16.42 o 
   5   4   4       11.21       11.83      0.64 o 
   6   4   4      211.80      190.31      2.06 o 
   7   4   4       14.76       12.90      0.91 o 
   8   4   4       21.86       21.86      1.38 o 
   9   4   4       49.77       56.57      2.26 o 
  10   4   4       14.00       14.68      1.99 o 
   0   5   4     5627.23     5803.29     55.61 o 
   1   5   4      503.73      514.74      3.78 o 
   2   5   4      399.52      416.73      3.12 o 
   3   5   4     1409.07     1410.49     10.32 o 
   4   5   4     1135.62     1168.59      9.06 o 
   5   5   4      338.78      305.72      2.77 o 
   6   5   4      354.03      341.63      3.16 o 
   7   5   4       48.54       38.64      1.50 o 
   8   5   4        8.19       11.35      1.38 o 
   9   5   4        5.45        6.30      1.42 o 
  10   5   4        2.26        3.48      1.56 o 
   0   6   4      717.74      754.62      7.65 o 
   1   6   4      860.56      865.51      5.86 o 
   2   6   4      203.13      169.86      2.02 o 
   3   6   4      427.99      432.64      3.51 o 
   4   6   4      103.21       97.93      1.53 o 
   5   6   4       24.21       30.07      1.11 o 
   6   6   4      154.79      143.44      2.33 o 
   7   6   4       33.48       32.99      1.73 o 
   8   6   4       33.52       29.53      1.68 o 
   9   6   4       11.73       10.25      1.79 o 
  10   6   4       30.05       36.92      3.45 o 
   0   7   4      992.82     1101.67     11.00 o 
   1   7   4       94.06       90.52      1.00 o 
   2   7   4      554.53      601.17      4.63 o 
   3   7   4       90.10       89.75      1.22 o 
   4   7   4      109.94       99.42      1.51 o 
   5   7   4      203.20      183.21      2.97 o 
   6   7   4      385.77      313.88      4.61 o 
   7   7   4       28.24       36.16      1.71 o 
   8   7   4       13.02       11.95      1.54 o 
   9   7   4        1.18        1.31      1.44 o 
   0   8   4      409.66      452.54      5.01 o 
   1   8   4       30.54       45.99      0.79 o 
   2   8   4      889.74      849.74      6.13 o 
   3   8   4      474.55      446.39      3.68 o 
   4   8   4      411.49      441.44      3.96 o 
   5   8   4      223.78      203.14      2.59 o 
   6   8   4       17.87       22.57      1.28 o 
   7   8   4        1.27        5.31      1.12 o 
   8   8   4        6.13        6.41      1.28 o 
   9   8   4       11.83       14.49      1.49 o 
   0   9   4      120.76      108.86      2.17 o 
   1   9   4      357.93      340.56      2.64 o 
   2   9   4      823.45      741.74      5.70 o 
   3   9   4      123.39      131.31      1.82 o 
   4   9   4      500.18      448.35      4.42 o 
   5   9   4       46.30       50.39      1.43 o 
   6   9   4       12.86       12.25      1.15 o 
   7   9   4       14.22       15.84      1.47 o 
   8   9   4       18.81       22.63      1.81 o 
   9   9   4       22.58       28.08      2.18 o 
   0  10   4        6.05        7.50      1.03 o 
   1  10   4      210.85      206.46      1.98 o 
   2  10   4       99.03       92.20      1.65 o 
   3  10   4      875.76      806.05      7.03 o 
   4  10   4       91.67      102.90      2.55 o 
   5  10   4       64.75       64.28      1.91 o 
   6  10   4        8.49        7.79      1.05 o 
   7  10   4        4.73        5.33      1.28 o 
   8  10   4       13.20       11.56      2.80 o 
   0  11   4      166.47      181.10      3.47 o 
   1  11   4      314.78      282.90      2.59 o 
   2  11   4       82.79       82.91      1.74 o 
   3  11   4       14.34       10.04      0.95 o 
   4  11   4       41.59       42.60      1.47 o 
   5  11   4       41.09       45.03      2.10 o 
   6  11   4       25.01       21.07      1.54 o 
   7  11   4        0.51        1.31      1.27 o 
   8  11   4       17.60       24.72      2.44 o 
   0  12   4      101.07      110.63      4.71 o 
   1  12   4       32.88       33.18      1.13 o 
   2  12   4       25.75       23.84      1.22 o 
   3  12   4       46.29       41.72      1.51 o 
   4  12   4        2.23        1.43      1.45 o 
   5  12   4        7.98       10.35      1.29 o 
   6  12   4        4.46        3.23      1.22 o 
   7  12   4       19.51       29.97      2.18 o 
   0  13   4        5.25       10.60      1.67 o 
   1  13   4      144.63      160.33      2.68 o 
   2  13   4       10.85       12.67      1.15 o 
   3  13   4       15.72       17.78      1.49 o 
   4  13   4        5.40        7.88      1.29 o 
   5  13   4        2.75        1.85      1.45 o 
   6  13   4        9.38       14.02      1.79 o 
   0  14   4        0.03        3.03      1.88 o 
   1  14   4       54.24       52.39      1.73 o 
   2  14   4        3.97        5.32      1.27 o 
   3  14   4       50.21       55.85      2.03 o 
   4  14   4       65.26       68.11      2.88 o 
   5  14   4       16.80       19.15      2.25 o 
   6  14   4        7.16        8.77      1.96 o 
   0  15   4       18.27       20.14      1.93 o 
   1  15   4        8.98        4.69      1.71 o 
   2  15   4       23.71       30.78      2.00 o 
   3  15   4        8.36       10.24      1.70 o 
   4  15   4       18.62       18.93      3.26 o 
   5  15   4       13.93       10.39      3.03 o 
   0  16   4        0.68       -1.29      2.29 o 
   1  16   4        9.56       15.07      1.91 o 
   2  16   4       15.44       18.61      2.62 o 
   3  16   4        3.23        9.47      2.30 o 
   1   0   5     3936.26     4564.07     36.15 o 
   2   0   5      124.06      116.11      1.20 o 
   3   0   5       78.87       70.72      1.11 o 
   4   0   5        4.03        7.15      0.61 o 
   5   0   5       40.24       29.61      1.03 o 
   6   0   5      970.08      890.38      9.05 o 
   7   0   5      109.44      104.38      2.58 o 
   8   0   5        1.36       -0.75      1.46 o 
   9   0   5        0.07       -0.36      1.58 o 
  10   0   5       72.52       67.21      3.31 o 
   0   1   5    18729.22    17670.59    453.53 o 
   1   1   5     2593.23     2603.47     16.33 o 
   2   1   5     1013.47      942.37      6.11 o 
   3   1   5      369.94      364.28      2.35 o 
   4   1   5      576.39      550.60      3.48 o 
   5   1   5      143.97      126.96      1.36 o 
   6   1   5      613.97      606.07      4.47 o 
   7   1   5       84.28       95.04      1.79 o 
   8   1   5       85.75       78.98      1.93 o 
   9   1   5       13.68       14.39      1.41 o 
  10   1   5       70.24       69.93      2.42 o 
   0   2   5     1299.84     1394.73     15.30 o 
   1   2   5      258.42      265.58      1.89 o 
   2   2   5      365.54      386.95      2.98 o 
   3   2   5     1588.10     1656.18     10.70 o 
   4   2   5      293.45      278.56      2.04 o 
   5   2   5      141.68      178.65      1.61 o 
   6   2   5      146.31      147.55      1.64 o 
   7   2   5      320.69      288.48      3.11 o 
   8   2   5       69.04       70.15      1.73 o 
   9   2   5        1.43        2.86      1.29 o 
  10   2   5        4.85        8.88      1.47 o 
   0   3   5      965.20      850.70      8.95 o 
   1   3   5        1.97        6.43      0.33 o 
   2   3   5      293.72      275.62      2.21 o 
   3   3   5      682.83      673.78      5.25 o 
   4   3   5      580.50      597.95      4.20 o 
   5   3   5       15.50       19.02      0.60 o 
   6   3   5       74.57       65.29      1.19 o 
   7   3   5      166.23      165.50      2.07 o 
   8   3   5        9.22        6.88      1.32 o 
   9   3   5       48.92       54.82      1.81 o 
  10   3   5       23.08       19.75      1.92 o 
   0   4   5     3695.31     3657.32     34.97 o 
   1   4   5      137.99      125.21      1.10 o 
   2   4   5      372.16      359.51      3.94 o 
   3   4   5     1403.61     1507.28     10.24 o 
   4   4   5     1320.13     1461.14     10.11 o 
   5   4   5       46.87       48.68      0.98 o 
   6   4   5       99.80       85.85      1.74 o 
   7   4   5       46.33       43.10      1.44 o 
   8   4   5       14.04       14.85      1.35 o 
   9   4   5        2.26        3.05      1.36 o 
  10   4   5        3.08        5.47      1.70 o 
   0   5   5      484.65      467.40      5.29 o 
   1   5   5      180.00      171.42      2.00 o 
   2   5   5      179.44      198.28      1.74 o 
   3   5   5     1963.32     2094.68     15.01 o 
   4   5   5      193.32      196.40      2.54 o 
   5   5   5      308.35      316.94      3.18 o 
   6   5   5       66.51       64.19      1.85 o 
   7   5   5       51.14       42.30      1.57 o 
   8   5   5       46.82       42.42      1.86 o 
   9   5   5       27.45       30.27      1.81 o 
  10   5   5        4.47        5.65      2.01 o 
   0   6   5      337.94      311.60      5.86 o 
   1   6   5      178.43      173.94      1.50 o 
   2   6   5      119.16      105.23      1.24 o 
   3   6   5      339.35      312.77      2.72 o 
   4   6   5       50.96       59.08      1.47 o 
   5   6   5      403.05      389.15      3.73 o 
   6   6   5      493.87      445.87      5.93 o 
   7   6   5       96.47       80.09      2.14 o 
   8   6   5       73.39       74.34      2.29 o 
   9   6   5       14.29       14.85      1.58 o 
   0   7   5     3080.42     3273.58     33.80 o 
   1   7   5      151.42      160.63      1.47 o 
   2   7   5      500.54      532.18      4.16 o 
   3   7   5      788.30      781.11      5.61 o 
   4   7   5      214.21      229.68      2.36 o 
   5   7   5      291.73      297.47      3.10 o 
   6   7   5       85.96       76.58      2.11 o 
   7   7   5      256.06      211.02      4.16 o 
   8   7   5       21.24       17.76      1.66 o 
   9   7   5       12.87       11.31      1.67 o 
   0   8   5       34.59       36.88      1.48 o 
   1   8   5      151.47      159.69      1.51 o 
   2   8   5      229.02      242.22      2.27 o 
   3   8   5       10.63       16.53      0.78 o 
   4   8   5      909.75      861.67      6.83 o 
   5   8   5      125.03      116.23      1.89 o 
   6   8   5       64.87       64.54      1.83 o 
   7   8   5      152.09      143.62      2.86 o 
   8   8   5        3.90        3.63      1.30 o 
   9   8   5        4.01        3.51      1.39 o 
   0   9   5      116.31      111.13      2.40 o 
   1   9   5      111.81      114.10      1.30 o 
   2   9   5      151.08      151.30      1.74 o 
   3   9   5       31.77       47.67      2.60 o 
   4   9   5      287.67      283.51      3.04 o 
   5   9   5       18.06       25.26      1.24 o 
   6   9   5       23.76       22.52      1.30 o 
   7   9   5        3.20        3.21      1.15 o 
   8   9   5        3.41        4.26      1.30 o 
   9   9   5        2.32        6.16      1.68 o 
   0  10   5        0.49        1.90      1.03 o 
   1  10   5      937.57      925.60      7.01 o 
   2  10   5      244.28      242.69      2.68 o 
   3  10   5      238.94      227.11      2.77 o 
   4  10   5      560.22      547.52      5.78 o 
   5  10   5       46.65       46.11      1.59 o 
   6  10   5       54.38       57.98      1.76 o 
   7  10   5       16.94       21.36      1.98 o 
   8  10   5        5.53        6.30      1.68 o 
   0  11   5      289.05      274.04      7.35 o 
   1  11   5      394.80      383.87      3.52 o 
   2  11   5      266.96      255.31      3.04 o 
   3  11   5       43.42       45.94      1.54 o 
   4  11   5       42.02       42.30      1.50 o 
   5  11   5       10.39       10.49      1.17 o 
   6  11   5        6.77        7.35      1.32 o 
   7  11   5       12.61       14.63      1.58 o 
   8  11   5       31.62       43.33      2.30 o 
   0  12   5       14.49       20.96      1.82 o 
   1  12   5      359.17      324.23      3.83 o 
   2  12   5       30.05       25.97      1.25 o 
   3  12   5       28.48       28.54      1.34 o 
   4  12   5       39.70       35.23      1.43 o 
   5  12   5       10.19       10.48      1.36 o 
   6  12   5       27.04       26.31      1.74 o 
   7  12   5       12.46       13.11      1.50 o 
   0  13   5       28.30       21.22      2.86 o 
   1  13   5       54.01       50.68      1.72 o 
   2  13   5       37.96       37.44      1.56 o 
   3  13   5        9.50        7.59      1.15 o 
   4  13   5       27.68       20.63      1.47 o 
   5  13   5        0.44       -1.05      1.23 o 
   6  13   5       56.06       64.22      2.65 o 
   0  14   5        2.19        3.98      1.61 o 
   1  14   5       11.80        9.06      1.38 o 
   2  14   5       52.55       53.60      2.06 o 
   3  14   5       13.13       13.79      1.44 o 
   4  14   5        7.67       13.37      1.56 o 
   5  14   5        2.95        0.74      1.79 o 
   0  15   5        0.79        1.00      1.84 o 
   1  15   5        1.25       -0.59      1.41 o 
   2  15   5       11.71       16.23      1.83 o 
   3  15   5        9.53        9.88      1.38 o 
   4  15   5        9.38       16.87      2.09 o 
   0  16   5        4.35        3.96      1.93 o 
   1  16   5       36.23       38.22      2.42 o 
   2  16   5        5.52        6.90      1.92 o 
   3  16   5      123.30      144.75      5.17 o 
   1   0   6    15907.25    15879.64    178.90 o 
   2   0   6     1525.79     1570.54     11.93 o 
   3   0   6      321.02      278.80      2.59 o 
   4   0   6     1014.30     1132.30      9.05 o 
   5   0   6       40.18       41.94      1.12 o 
   6   0   6      270.90      288.64      3.55 o 
   7   0   6       69.86       72.74      2.42 o 
   8   0   6        5.11        2.24      1.54 o 
   9   0   6       66.99       65.41      3.13 o 
  10   0   6        2.38        4.70      2.00 o 
   0   1   6      213.96      123.79      1.49 o 
   1   1   6     6656.68     6709.22     40.97 o 
   2   1   6      689.61      662.34      5.01 o 
   3   1   6      311.36      285.02      1.96 o 
   4   1   6      725.90      666.42      3.98 o 
   5   1   6      462.26      438.00      2.96 o 
   6   1   6      420.97      408.58      3.29 o 
   7   1   6      834.48      814.80      6.73 o 
   8   1   6      102.65      116.80      2.26 o 
   9   1   6       50.25       56.67      1.96 o 
  10   1   6        1.14        2.65      1.36 o 
   0   2   6     4301.19     4279.51     60.64 o 
   1   2   6     1302.95     1394.65      9.47 o 
   2   2   6      118.31      113.68      1.17 o 
   3   2   6       52.91       57.83      0.98 o 
   4   2   6      492.03      524.02      3.62 o 
   5   2   6      321.89      296.42      2.25 o 
   6   2   6      223.71      207.71      2.04 o 
   7   2   6       98.63       89.89      1.71 o 
   8   2   6      123.56      115.34      2.11 o 
   9   2   6       10.90       10.33      1.28 o 
  10   2   6       34.83       45.41      1.93 o 
   0   3   6     1004.15     1086.77     11.90 o 
   1   3   6     1445.90     1322.31      9.00 o 
   2   3   6       45.95       39.29      0.74 o 
   3   3   6     1695.40     1875.98     14.54 o 
   4   3   6       23.61       28.44      0.81 o 
   5   3   6       80.68       68.62      1.09 o 
   6   3   6       67.48       71.26      1.42 o 
   7   3   6      175.76      180.06      2.79 o 
   8   3   6       14.64       11.12      1.16 o 
   9   3   6       59.66       61.57      2.45 o 
  10   3   6        2.45        0.80      1.70 o 
   0   4   6     1555.60     1476.26     14.29 o 
   1   4   6      123.93      113.93      1.07 o 
   2   4   6      430.22      412.32      3.09 o 
   3   4   6     1722.75     1820.88     12.25 o 
   4   4   6      664.21      679.19      5.12 o 
   5   4   6       46.21       62.18      1.30 o 
   6   4   6      141.40      143.16      2.13 o 
   7   4   6        6.28        7.76      0.84 o 
   8   4   6        0.83        1.92      1.15 o 
   9   4   6       13.07       12.53      1.52 o 
  10   4   6        4.32        2.99      1.77 o 
   0   5   6     2491.04     2540.91     24.35 o 
   1   5   6     2005.69     2019.76     13.22 o 
   2   5   6      113.94      119.34      1.25 o 
   3   5   6       51.86       59.51      1.50 o 
   4   5   6       13.75       14.17      0.73 o 
   5   5   6      148.37      161.43      2.04 o 
   6   5   6       23.33       19.07      1.17 o 
   7   5   6        3.46        3.11      1.04 o 
   8   5   6        0.16       -1.17      1.17 o 
   9   5   6        1.45        1.48      1.34 o 
  10   5   6        0.65        2.13      1.60 o 
   0   6   6     1380.03     1382.34     14.61 o 
   1   6   6     1725.62     1797.24     11.83 o 
   2   6   6      468.32      502.76      3.85 o 
   3   6   6       38.47       89.37      4.12 o 
   4   6   6       73.20       83.36      1.47 o 
   5   6   6      900.16      827.18      7.26 o 
   6   6   6      248.37      254.08      3.26 o 
   7   6   6       98.20       85.60      3.04 o 
   8   6   6        0.33        0.88      1.19 o 
   9   6   6        2.26        4.59      1.40 o 
   0   7   6      910.85     1013.36     10.99 o 
   1   7   6      146.94      148.32      1.44 o 
   2   7   6      126.43      131.05      1.35 o 
   3   7   6      136.29      136.67      1.69 o 
   4   7   6       45.57       54.17      1.21 o 
   5   7   6      222.33      223.37      2.75 o 
   6   7   6      207.73      191.14      2.95 o 
   7   7   6      144.90      133.63      3.80 o 
   8   7   6        3.57        4.64      1.35 o 
   9   7   6        3.42        1.16      1.48 o 
   0   8   6       31.44       38.16      1.30 o 
   1   8   6      182.49      195.06      1.72 o 
   2   8   6      310.04      292.95      2.47 o 
   3   8   6      110.33      104.42      1.64 o 
   4   8   6      143.16      162.62      2.54 o 
   5   8   6       25.05       29.46      1.24 o 
   6   8   6      112.04      104.31      2.60 o 
   7   8   6      189.39      171.86      3.18 o 
   8   8   6       17.40       14.43      2.09 o 
   9   8   6        5.64        8.42      1.46 o 
   0   9   6        8.58        7.58      1.04 o 
   1   9   6       57.42       62.92      1.07 o 
   2   9   6      185.87      178.58      1.92 o 
   3   9   6     1281.19     1288.34      9.66 o 
   4   9   6        2.90        5.47      0.85 o 
   5   9   6        2.76       -0.17      0.92 o 
   6   9   6       24.01       24.04      1.34 o 
   7   9   6       73.95       72.51      2.30 o 
   8   9   6        9.96       12.11      1.37 o 
   0  10   6       63.67       52.98      1.92 o 
   1  10   6       16.43       16.70      0.85 o 
   2  10   6       42.71       40.93      1.07 o 
   3  10   6      833.32      848.71      7.00 o 
   4  10   6      234.48      246.07      3.41 o 
   5  10   6       58.12       59.33      1.80 o 
   6  10   6       37.40       33.65      1.54 o 
   7  10   6       18.54       16.65      1.41 o 
   8  10   6        2.05        3.52      1.22 o 
   0  11   6      109.62       95.11      2.53 o 
   1  11   6       19.29       19.26      1.03 o 
   2  11   6      135.34      136.26      2.31 o 
   3  11   6      149.01      149.05      2.48 o 
   4  11   6       53.58       54.38      1.69 o 
   5  11   6       81.47       75.31      2.06 o 
   6  11   6       17.45       20.53      1.37 o 
   7  11   6       23.38       27.10      1.79 o 
   8  11   6        7.42       10.77      1.86 o 
   0  12   6      248.28      253.46      4.94 o 
   1  12   6      229.95      265.44      3.37 o 
   2  12   6       20.44       19.49      1.21 o 
   3  12   6        5.94       11.93      1.14 o 
   4  12   6       50.13       44.17      1.60 o 
   5  12   6        8.40        9.98      1.26 o 
   6  12   6       42.73       52.94      2.11 o 
   7  12   6       22.81       27.13      1.81 o 
   0  13   6      206.43      201.75      4.45 o 
   1  13   6       13.78       19.81      1.43 o 
   2  13   6       10.40       10.28      1.41 o 
   3  13   6        8.49        8.10      1.12 o 
   4  13   6       35.98       33.62      1.48 o 
   5  13   6       11.54       14.03      1.50 o 
   6  13   6       21.24       26.56      1.69 o 
   0  14   6      135.95      142.78      5.58 o 
   1  14   6       11.89       15.64      1.50 o 
   2  14   6       18.37       17.07      1.59 o 
   3  14   6       19.15       18.68      1.34 o 
   4  14   6       81.93       89.42      2.60 o 
   5  14   6       26.19       24.64      1.81 o 
   0  15   6        2.87        6.68      1.98 o 
   1  15   6       20.74       22.70      1.65 o 
   2  15   6        2.86        4.86      1.45 o 
   3  15   6        7.94        7.71      1.64 o 
   4  15   6        0.53        2.52      1.42 o 
   0  16   6       18.90       13.88      2.25 o 
   1  16   6        1.54        2.96      1.52 o 
   2  16   6        2.31        3.24      1.80 o 
   3  16   6        0.97        6.57      1.64 o 
   1   0   7    28763.78    29294.07    426.99 o 
   2   0   7      807.92      713.35      6.23 o 
   3   0   7      450.17      401.22      3.47 o 
   4   0   7      293.39      295.49      3.67 o 
   5   0   7       95.09       94.61      1.59 o 
   6   0   7      322.11      309.13      3.70 o 
   7   0   7      391.61      360.09      7.10 o 
   8   0   7       24.27       21.25      1.93 o 
   9   0   7       64.05       59.35      3.49 o 
  10   0   7       63.52       56.67      4.63 o 
   0   1   7    20194.99    21448.88    670.83 o 
   1   1   7     1445.46     1377.97      8.23 o 
   2   1   7      614.46      605.57      4.20 o 
   3   1   7       79.24       74.58      1.03 o 
   4   1   7       71.10       66.91      0.85 o 
   5   1   7        1.40        0.29      0.43 o 
   6   1   7      430.12      371.26      2.95 o 
   7   1   7      178.96      176.45      2.35 o 
   8   1   7      273.28      264.85      3.41 o 
   9   1   7       40.14       41.55      1.83 o 
  10   1   7       25.38       28.42      1.70 o 
   0   2   7      862.36      871.72      9.25 o 
   1   2   7     2140.34     2143.79     13.48 o 
   2   2   7     1335.04     1240.75      8.63 o 
   3   2   7     3708.56     3704.65     25.20 o 
   4   2   7      351.20      363.15      2.71 o 
   5   2   7       60.91       61.60      1.06 o 
   6   2   7       14.27       15.87      0.70 o 
   7   2   7      102.11      104.07      1.64 o 
   8   2   7       12.16       10.31      1.16 o 
   9   2   7        5.40        5.01      1.11 o 
  10   2   7       25.22       25.96      2.94 o 
   0   3   7       34.36       39.69      0.82 o 
   1   3   7       42.16       36.23      0.60 o 
   2   3   7       83.50       64.85      0.90 o 
   3   3   7     1846.97     1964.57     13.16 o 
   4   3   7     1831.89     2018.26     14.12 o 
   5   3   7      303.85      275.45      2.53 o 
   6   3   7      211.37      192.36      2.34 o 
   7   3   7      102.26       94.17      2.05 o 
   8   3   7        3.09        0.40      1.12 o 
   9   3   7       20.97       24.44      1.77 o 
  10   3   7       12.07        9.83      1.94 o 
   0   4   7      131.32      137.75      2.32 o 
   1   4   7      411.37      391.83      3.10 o 
   2   4   7      769.07      806.55      5.78 o 
   3   4   7      725.52      785.59      5.83 o 
   4   4   7      207.62      243.15      2.41 o 
   5   4   7      196.13      203.57      2.45 o 
   6   4   7       42.47       37.75      1.39 o 
   7   4   7      207.10      192.49      2.85 o 
   8   4   7       27.03       30.35      1.64 o 
   9   4   7        2.18        3.24      1.51 o 
  10   4   7       59.76       65.27      2.87 o 
   0   5   7       88.61       93.08      1.90 o 
   1   5   7     1338.04     1384.08      9.16 o 
   2   5   7      311.12      306.40      2.42 o 
   3   5   7       54.00       57.65      1.06 o 
   4   5   7       25.15       26.11      0.85 o 
   5   5   7      143.84      141.97      2.53 o 
   6   5   7       14.90       16.32      1.10 o 
   7   5   7      105.48       90.85      2.06 o 
   8   5   7       66.58       64.71      2.96 o 
   9   5   7       22.79       23.70      1.77 o 
  10   5   7        1.45        0.35      1.68 o 
   0   6   7      585.90      630.14      7.06 o 
   1   6   7      214.28      220.70      1.90 o 
   2   6   7      270.91      232.78      2.09 o 
   3   6   7      718.36      687.10      4.99 o 
   4   6   7      110.16       95.37      1.55 o 
   5   6   7      463.30      444.93      4.13 o 
   6   6   7      129.55      121.68      2.21 o 
   7   6   7       97.39       95.43      2.17 o 
   8   6   7       23.28       22.96      1.52 o 
   9   6   7        8.74       11.81      1.57 o 
   0   7   7      133.55      175.28      3.17 o 
   1   7   7      458.37      461.66      3.86 o 
   2   7   7      541.36      556.22      4.08 o 
   3   7   7      454.65      423.71      3.36 o 
   4   7   7       20.09       15.77      0.85 o 
   5   7   7      258.08      263.20      3.97 o 
   6   7   7       14.69       13.65      1.22 o 
   7   7   7      119.35      131.05      3.77 o 
   8   7   7       27.61       29.41      1.77 o 
   9   7   7        1.61        0.81      1.51 o 
   0   8   7       17.97       19.34      1.01 o 
   1   8   7      328.20      313.68      2.89 o 
   2   8   7      124.25      123.27      1.41 o 
   3   8   7       42.10       46.69      1.35 o 
   4   8   7     1329.62     1161.30      9.22 o 
   5   8   7      487.62      459.04      4.59 o 
   6   8   7       53.73       51.17      1.69 o 
   7   8   7        7.60        9.41      1.26 o 
   8   8   7        1.14        0.71      1.20 o 
   9   8   7        4.18        0.85      1.40 o 
   0   9   7       83.92       76.42      2.12 o 
   1   9   7      108.38      102.72      1.50 o 
   2   9   7      157.66      145.88      1.95 o 
   3   9   7     1251.63     1197.92      9.43 o 
   4   9   7      228.53      217.75      2.92 o 
   5   9   7        2.69        3.20      0.99 o 
   6   9   7       83.30       81.38      2.42 o 
   7   9   7       46.49       54.21      1.88 o 
   8   9   7       10.89       11.44      1.53 o 
   0  10   7       12.94       12.32      1.41 o 
   1  10   7       65.64       60.24      1.41 o 
   2  10   7      153.62      143.32      1.95 o 
   3  10   7      264.09      264.84      3.14 o 
   4  10   7      373.07      374.80      4.39 o 
   5  10   7       45.73       44.72      1.64 o 
   6  10   7        4.54        2.67      1.24 o 
   7  10   7        8.36       10.70      1.53 o 
   8  10   7       20.49       23.04      1.72 o 
   0  11   7       16.21       27.08      1.56 o 
   1  11   7       99.09       98.68      1.83 o 
   2  11   7      296.57      293.29      2.94 o 
   3  11   7       85.58       74.23      1.93 o 
   4  11   7       95.02       80.21      1.96 o 
   5  11   7       56.06       54.54      1.78 o 
   6  11   7        6.00        8.85      1.24 o 
   7  11   7       12.99       11.86      1.36 o 
   0  12   7      104.56      117.57      2.93 o 
   1  12   7      307.38      291.78      4.58 o 
   2  12   7      156.54      152.49      2.76 o 
   3  12   7       12.61       12.52      1.14 o 
   4  12   7       10.10       11.51      1.18 o 
   5  12   7        1.87        1.14      1.10 o 
   6  12   7       13.53       17.28      1.51 o 
   7  12   7       15.60       17.43      1.69 o 
   0  13   7      101.15      103.56      3.23 o 
   1  13   7       10.10       11.23      1.41 o 
   2  13   7        3.33        3.12      1.17 o 
   3  13   7       16.27       11.35      1.17 o 
   4  13   7        0.98        0.43      1.07 o 
   5  13   7       12.48       12.76      1.31 o 
   6  13   7       17.61       26.24      1.75 o 
   0  14   7        0.01        5.38      1.93 o 
   1  14   7        8.02       10.44      1.52 o 
   2  14   7        5.72        5.06      1.36 o 
   3  14   7       59.58       74.90      2.37 o 
   4  14   7        0.08        1.54      1.33 o 
   5  14   7        6.69        7.03      1.49 o 
   0  15   7        0.25       -1.72      1.84 o 
   1  15   7       33.91       33.49      1.89 o 
   2  15   7        8.82       13.28      1.70 o 
   3  15   7       15.39       21.34      1.92 o 
   4  15   7       36.05       41.67      2.01 o 
   0  16   7        0.86        2.54      1.99 o 
   1  16   7       10.51        8.89      2.02 o 
   2  16   7       17.66       19.94      2.18 o 
   3  16   7       26.96       33.07      2.17 o 
   1   0   8     8638.46     8553.14     73.87 o 
   2   0   8      282.86      308.72      2.80 o 
   3   0   8       92.99      106.89      1.32 o 
   4   0   8      832.48      791.34      6.50 o 
   5   0   8        0.23        0.13      0.59 o 
   6   0   8     1111.06     1074.78      9.90 o 
   7   0   8        0.10        8.61      1.60 o 
   8   0   8      178.64      194.20      5.28 o 
   9   0   8       12.15       11.76      2.02 o 
  10   0   8       11.02       10.06      2.04 o 
   0   1   8      785.94      827.81      7.59 o 
   1   1   8     3286.21     3274.01     19.40 o 
   2   1   8      729.30      748.15      4.97 o 
   3   1   8      408.35      422.33      2.90 o 
   4   1   8      178.86      167.36      1.32 o 
   5   1   8       45.59       41.67      0.76 o 
   6   1   8      428.30      391.27      3.13 o 
   7   1   8      407.90      372.55      3.81 o 
   8   1   8      494.64      467.54      5.28 o 
   9   1   8       54.07       52.36      1.93 o 
  10   1   8        4.62        8.24      1.47 o 
   0   2   8     1235.63     1272.36     13.34 o 
   1   2   8     2175.38     2129.50     13.03 o 
   2   2   8      247.89      248.40      2.04 o 
   3   2   8      285.98      272.98      2.43 o 
   4   2   8     1000.10     1072.10      7.30 o 
   5   2   8      188.33      169.61      1.65 o 
   6   2   8        8.40       10.05      0.79 o 
   7   2   8       50.92       50.73      1.56 o 
   8   2   8       18.60       20.57      1.60 o 
   9   2   8        8.04       11.79      1.74 o 
  10   2   8      102.22      112.20      3.15 o 
   0   3   8      117.64      131.96      1.73 o 
   1   3   8       34.72       29.95      0.76 o 
   2   3   8      120.22      120.69      1.27 o 
   3   3   8     2105.78     2261.02     15.06 o 
   4   3   8      188.44      208.50      2.10 o 
   5   3   8      174.79      164.71      1.83 o 
   6   3   8       59.67       53.94      1.42 o 
   7   3   8       93.81       80.36      1.66 o 
   8   3   8        6.77        7.83      1.32 o 
   9   3   8       16.30       15.43      1.73 o 
  10   3   8        0.73        2.55      1.77 o 
   0   4   8     1549.72     1334.46     16.47 o 
   1   4   8      187.41      179.34      1.68 o 
   2   4   8       74.68       72.07      0.94 o 
   3   4   8      467.36      448.79      3.61 o 
   4   4   8      500.15      558.79      4.50 o 
   5   4   8      261.55      255.05      2.58 o 
   6   4   8       82.16       81.91      1.83 o 
   7   4   8      183.72      172.71      2.68 o 
   8   4   8       27.07       30.15      1.53 o 
   9   4   8       11.99        9.26      1.65 o 
  10   4   8        3.86        1.70      2.57 o 
   0   5   8       11.63       10.13      0.68 o 
   1   5   8      434.04      510.47      3.97 o 
   2   5   8     1070.29     1089.96      7.66 o 
   3   5   8       73.19       77.09      1.15 o 
   4   5   8      178.77      173.58      1.98 o 
   5   5   8      119.66      110.83      1.81 o 
   6   5   8       47.43       47.96      1.47 o 
   7   5   8       22.89       20.37      1.31 o 
   8   5   8        4.93        4.49      1.14 o 
   9   5   8        2.18        3.89      1.50 o 
   0   6   8      149.41      149.50      2.12 o 
   1   6   8       73.54       71.84      1.19 o 
   2   6   8      140.83      151.01      1.56 o 
   3   6   8       11.02       12.15      0.62 o 
   4   6   8      181.09      177.94      2.76 o 
   5   6   8        9.38       10.40      0.93 o 
   6   6   8      300.52      278.09      3.39 o 
   7   6   8       87.04       74.82      1.97 o 
   8   6   8       24.40       24.29      1.55 o 
   9   6   8        0.35       -0.19      1.40 o 
   0   7   8     1337.40     1388.54     14.82 o 
   1   7   8      278.54      304.66      2.57 o 
   2   7   8       18.75       24.53      0.66 o 
   3   7   8       64.35       67.31      1.11 o 
   4   7   8       13.47       12.77      0.82 o 
   5   7   8      313.15      325.49      3.83 o 
   6   7   8      194.50      171.04      2.74 o 
   7   7   8       69.52       68.84      2.19 o 
   8   7   8       41.28       34.65      2.14 o 
   9   7   8        3.83        3.07      1.59 o 
   0   8   8       17.27       18.80      1.01 o 
   1   8   8       42.14       38.01      0.92 o 
   2   8   8       63.23       60.57      0.99 o 
   3   8   8      529.12      513.39      4.33 o 
   4   8   8       34.37       36.35      1.26 o 
   5   8   8       44.27       46.92      1.46 o 
   6   8   8       16.98       17.02      1.25 o 
   7   8   8       98.54       79.13      2.13 o 
   8   8   8       23.01       31.84      1.82 o 
   9   8   8        1.66        4.01      1.47 o 
   0   9   8        0.05       -0.88      0.88 o 
   1   9   8       38.22       31.67      0.95 o 
   2   9   8      168.63      167.69      1.97 o 
   3   9   8      413.00      377.42      3.95 o 
   4   9   8      390.40      372.48      4.04 o 
   5   9   8       23.22       20.11      1.29 o 
   6   9   8      113.54       96.72      2.25 o 
   7   9   8       53.75       51.43      1.83 o 
   8   9   8       14.63       16.19      1.46 o 
   0  10   8      186.66      193.86      3.93 o 
   1  10   8       47.21       51.81      1.41 o 
   2  10   8      380.43      340.57      3.21 o 
   3  10   8      363.29      341.43      3.75 o 
   4  10   8      326.37      309.08      3.85 o 
   5  10   8      120.21      116.92      2.35 o 
   6  10   8       10.70       11.14      1.25 o 
   7  10   8       14.88       14.23      1.47 o 
   8  10   8       23.94       20.57      1.61 o 
   0  11   8        6.16        7.52      1.25 o 
   1  11   8       15.06       10.16      0.98 o 
   2  11   8      146.72      144.50      2.39 o 
   3  11   8       17.00       19.99      1.22 o 
   4  11   8       12.15       13.48      1.14 o 
   5  11   8       53.36       54.12      1.79 o 
   6  11   8      110.28      111.95      2.49 o 
   7  11   8        3.25        3.53      1.42 o 
   0  12   8      158.96      140.23      3.48 o 
   1  12   8      109.55      107.53      2.40 o 
   2  12   8       20.33       22.61      1.44 o 
   3  12   8       16.49       12.35      1.13 o 
   4  12   8       33.11       36.62      1.63 o 
   5  12   8       10.32        8.35      1.23 o 
   6  12   8       10.94       11.33      1.33 o 
   7  12   8       58.67       63.76      2.06 o 
   0  13   8       55.41       45.39      3.15 o 
   1  13   8       86.08      102.16      2.63 o 
   2  13   8       89.73       88.50      2.29 o 
   3  13   8        1.62        3.12      0.99 o 
   4  13   8        8.65       11.80      1.40 o 
   5  13   8        4.35        3.27      1.23 o 
   6  13   8       33.16       36.09      1.90 o 
   0  14   8        1.09        1.70      1.89 o 
   1  14   8       81.51       69.72      2.46 o 
   2  14   8        0.13       -0.94      1.45 o 
   3  14   8        3.45        2.98      1.57 o 
   4  14   8       57.98       67.30      1.99 o 
   5  14   8        5.65        6.39      1.57 o 
   0  15   8        2.45        0.47      1.90 o 
   1  15   8        2.32        1.38      1.39 o 
   2  15   8       20.10       19.72      2.17 o 
   3  15   8       32.52       39.36      2.24 o 
   4  15   8        9.02       14.40      2.12 o 
   0  16   8       16.70       21.34      2.49 o 
   1  16   8        4.41        4.64      1.74 o 
   2  16   8        1.17        2.90      1.61 o 
   1   0   9     9598.76    10026.21     83.76 o 
   2   0   9     1779.61     1828.49     14.59 o 
   3   0   9     1683.13     1923.37     14.69 o 
   4   0   9      117.41      132.95      1.63 o 
   5   0   9        0.12        0.91      0.58 o 
   6   0   9      229.85      236.46      3.09 o 
   7   0   9     1277.08     1267.22     14.47 o 
   8   0   9        3.49        7.21      1.81 o 
   9   0   9        0.65        4.65      1.77 o 
  10   0   9        1.40        1.04      1.75 o 
   0   1   9     8681.56     8757.94     78.49 o 
   1   1   9      205.19      225.01      1.58 o 
   2   1   9       57.68       59.18      0.99 o 
   3   1   9      126.04      127.20      1.62 o 
   4   1   9       11.78       10.20      0.45 o 
   5   1   9       70.47       84.30      0.98 o 
   6   1   9       30.48       30.10      0.88 o 
   7   1   9       91.87       99.97      1.72 o 
   8   1   9       46.82       50.25      2.39 o 
   9   1   9        1.58        3.22      1.15 o 
  10   1   9       54.11       59.22      2.48 o 
   0   2   9      457.88      425.50      4.79 o 
   1   2   9     1127.15     1222.90      7.60 o 
   2   2   9      185.04      165.27      1.54 o 
   3   2   9      518.64      547.47      4.07 o 
   4   2   9       59.28       62.73      1.14 o 
   5   2   9        0.36        0.61      0.52 o 
   6   2   9       99.03       90.12      1.50 o 
   7   2   9      178.52      178.90      2.84 o 
   8   2   9       17.47       24.10      1.63 o 
   9   2   9       58.17       65.90      2.53 o 
  10   2   9       10.10       12.78      1.79 o 
   0   3   9     1243.61     1337.55     13.02 o 
   1   3   9      447.87      434.95      3.35 o 
   2   3   9      281.45      305.56      2.42 o 
   3   3   9      655.51      705.70      5.31 o 
   4   3   9      662.14      671.64      5.08 o 
   5   3   9      136.24      147.87      2.02 o 
   6   3   9      162.92      174.10      2.31 o 
   7   3   9       89.93       82.50      2.12 o 
   8   3   9       28.52       32.56      1.80 o 
   9   3   9        9.17       12.52      1.72 o 
  10   3   9        6.03        5.59      1.83 o 
   0   4   9       99.02      142.13      2.10 o 
   1   4   9       64.85       82.19      1.13 o 
   2   4   9      255.07      288.66      2.52 o 
   3   4   9      179.93      161.58      1.63 o 
   4   4   9      286.74      301.49      2.81 o 
   5   4   9      102.70      105.92      1.70 o 
   6   4   9      182.40      178.13      2.47 o 
   7   4   9       82.44       81.01      2.01 o 
   8   4   9       74.59       71.78      2.13 o 
   9   4   9       28.64       27.95      2.41 o 
  10   4   9        9.73       14.10      2.01 o 
   0   5   9      197.71      190.71      2.49 o 
   1   5   9      455.47      503.91      3.95 o 
   2   5   9       56.78       62.45      0.95 o 
   3   5   9        8.06       13.01      0.62 o 
   4   5   9       46.92       49.74      1.14 o 
   5   5   9      319.10      300.05      3.10 o 
   6   5   9       13.59       18.52      1.14 o 
   7   5   9      285.00      257.90      3.37 o 
   8   5   9       16.43       12.79      1.31 o 
   9   5   9       19.59       16.35      1.78 o 
   0   6   9     2300.95     2449.70     23.72 o 
   1   6   9       39.46       50.81      0.97 o 
   2   6   9       95.69      103.99      1.35 o 
   3   6   9      305.54      333.20      2.87 o 
   4   6   9      110.79      109.99      2.07 o 
   5   6   9       65.20       59.88      1.52 o 
   6   6   9      272.91      278.48      4.99 o 
   7   6   9       50.94       43.72      1.64 o 
   8   6   9        1.58        1.21      1.22 o 
   9   6   9        9.36       12.20      1.56 o 
   0   7   9      473.30      454.46      5.46 o 
   1   7   9       33.49       35.50      0.88 o 
   2   7   9       51.25       40.29      0.79 o 
   3   7   9       13.62       16.36      0.65 o 
   4   7   9      111.87      118.06      1.91 o 
   5   7   9      411.12      378.10      4.31 o 
   6   7   9        4.09        3.30      1.06 o 
   7   7   9       58.84       51.64      2.08 o 
   8   7   9       40.50       46.09      2.02 o 
   9   7   9        5.81        6.57      1.67 o 
   0   8   9        6.55       12.32      0.93 o 
   1   8   9       20.04       20.15      0.77 o 
   2   8   9      175.71      186.75      1.91 o 
   3   8   9      512.31      473.08      4.21 o 
   4   8   9      215.16      223.00      2.71 o 
   5   8   9       47.27       37.57      1.35 o 
   6   8   9      124.80      120.55      2.19 o 
   7   8   9       49.90       43.95      1.90 o 
   8   8   9       12.16       16.56      1.59 o 
   9   8   9        1.65        1.89      1.63 o 
   0   9   9      118.86      118.70      2.91 o 
   1   9   9      163.53      139.29      1.98 o 
   2   9   9      320.10      314.35      2.96 o 
   3   9   9     1297.79     1279.97     11.81 o 
   4   9   9      111.01      120.07      2.31 o 
   5   9   9       79.31       72.03      1.84 o 
   6   9   9        7.48       13.82      1.27 o 
   7   9   9       20.11       18.64      1.48 o 
   8   9   9       20.22       23.71      1.66 o 
   0  10   9      119.41      123.93      3.12 o 
   1  10   9        6.33        6.98      0.84 o 
   2  10   9      175.61      177.01      3.12 o 
   3  10   9      139.98      139.11      3.81 o 
   4  10   9      102.14      103.57      1.96 o 
   5  10   9       47.20       42.88      1.61 o 
   6  10   9        4.36        0.95      1.11 o 
   7  10   9        7.19        7.78      1.68 o 
   8  10   9       50.56       50.93      2.36 o 
   0  11   9       16.79       12.53      1.36 o 
   1  11   9       80.64       80.67      2.04 o 
   2  11   9       72.32       75.78      1.87 o 
   3  11   9       26.19       30.88      1.43 o 
   4  11   9        9.22        7.18      1.07 o 
   5  11   9       18.86       25.28      1.40 o 
   6  11   9        2.21        4.21      1.32 o 
   7  11   9       46.73       51.72      1.99 o 
   0  12   9      188.70      191.38      4.10 o 
   1  12   9      131.53      116.62      2.28 o 
   2  12   9       83.68       77.03      2.14 o 
   3  12   9       84.11       74.20      1.84 o 
   4  12   9       14.28       14.83      1.22 o 
   5  12   9        4.61        4.00      1.13 o 
   6  12   9        7.97       11.40      1.42 o 
   7  12   9       25.01       27.65      1.65 o 
   0  13   9       27.28       26.87      2.36 o 
   1  13   9        4.23        4.62      1.50 o 
   2  13   9       19.76       20.32      1.62 o 
   3  13   9        8.73       10.41      1.34 o 
   4  13   9       29.56       31.63      1.51 o 
   5  13   9       18.24       13.87      1.40 o 
   6  13   9       10.05        8.13      1.32 o 
   0  14   9        4.37        5.86      1.92 o 
   1  14   9       11.43       10.60      1.40 o 
   2  14   9       36.86       35.58      2.12 o 
   3  14   9        7.47        8.44      1.40 o 
   4  14   9        1.40        4.94      1.13 o 
   5  14   9       26.79       22.90      1.54 o 
   0  15   9        0.89       -2.01      2.16 o 
   1  15   9        8.59        9.59      1.48 o 
   2  15   9       42.95       48.33      2.52 o 
   3  15   9        4.14       10.55      1.77 o 
   4  15   9        1.50        0.58      1.41 o 
   0  16   9       36.55       31.19      2.82 o 
   1  16   9        2.74        0.98      1.61 o 
   2  16   9       21.47       23.21      2.02 o 
   0   0  10    26918.19    27387.54    341.13 o 
   1   0  10     3016.28     3096.14     24.45 o 
   2   0  10      986.21     1155.43      9.93 o 
   3   0  10       68.18       62.16      1.08 o 
   4   0  10      361.16      333.25      3.09 o 
   5   0  10      278.74      267.47      2.76 o 
   6   0  10      519.99      498.76      5.82 o 
   7   0  10       93.78      109.64      2.75 o 
   8   0  10       63.52       70.79      4.39 o 
   9   0  10       31.89       35.43      2.30 o 
  10   0  10        2.60        6.82      1.69 o 
   0   1  10       32.73       40.56      1.59 o 
   1   1  10     1194.46     1195.80      7.23 o 
   2   1  10       78.59       83.47      0.96 o 
   3   1  10      860.75      876.42      5.91 o 
   4   1  10      115.80      123.67      1.37 o 
   5   1  10      448.29      441.54      3.07 o 
   6   1  10      300.53      275.28      2.58 o 
   7   1  10      726.07      732.25      8.22 o 
   8   1  10        7.22       10.17      1.55 o 
   9   1  10       76.69       77.50      3.05 o 
  10   1  10       31.08       27.84      2.25 o 
   0   2  10       13.56       17.43      0.72 o 
   1   2  10      916.89      897.74      5.68 o 
   2   2  10      883.02      840.89      5.43 o 
   3   2  10      435.24      451.27      3.46 o 
   4   2  10       52.35       61.36      1.07 o 
   5   2  10      160.92      159.47      1.78 o 
   6   2  10      100.69       94.18      1.68 o 
   7   2  10       31.79       28.30      1.21 o 
   8   2  10       72.94       75.35      2.54 o 
   9   2  10        4.41        6.92      1.57 o 
  10   2  10       31.35       37.86      2.21 o 
   0   3  10      374.98      438.87      4.65 o 
   1   3  10      229.62      235.50      2.53 o 
   2   3  10      160.75      164.24      1.47 o 
   3   3  10     1834.25     1852.82     12.88 o 
   4   3  10      141.95      172.84      1.98 o 
   5   3  10      229.65      236.69      2.55 o 
   6   3  10      114.25      104.77      2.27 o 
   7   3  10       25.63       26.65      1.38 o 
   8   3  10       35.88       34.51      1.75 o 
   9   3  10        6.93        4.80      1.59 o 
  10   3  10       10.64        9.60      1.76 o 
   0   4  10      172.81      170.42      2.25 o 
   1   4  10       26.54       36.66      0.90 o 
   2   4  10      918.71      917.00      6.32 o 
   3   4  10      182.70      197.74      1.98 o 
   4   4  10      252.03      271.96      2.64 o 
   5   4  10      387.94      354.59      3.36 o 
   6   4  10        8.51       11.86      1.04 o 
   7   4  10       12.46       13.35      1.21 o 
   8   4  10       24.09       26.89      1.64 o 
   9   4  10        6.26        3.24      1.57 o 
  10   4  10        5.94        9.33      2.27 o 
   0   5  10      478.90      476.33      6.65 o 
   1   5  10      421.71      372.95      3.23 o 
   2   5  10     1008.31      954.45      6.83 o 
   3   5  10       24.58       21.97      0.72 o 
   4   5  10       59.96       64.22      1.33 o 
   5   5  10       67.78       68.78      1.53 o 
   6   5  10      167.09      158.01      2.36 o 
   7   5  10      149.80      141.11      2.91 o 
   8   5  10       73.51       74.97      2.11 o 
   9   5  10        0.20        1.24      1.64 o 
   0   6  10      649.47      753.77      8.78 o 
   1   6  10     1299.64     1284.81      9.06 o 
   2   6  10       34.92       29.99      0.84 o 
   3   6  10      129.14      139.29      1.59 o 
   4   6  10      205.54      191.37      2.74 o 
   5   6  10       98.68       80.21      1.74 o 
   6   6  10      179.86      165.74      2.55 o 
   7   6  10       72.90       71.37      1.96 o 
   8   6  10        5.20        4.25      1.27 o 
   9   6  10        6.36        6.36      1.67 o 
   0   7  10       17.76       16.91      1.18 o 
   1   7  10      228.89      247.19      2.43 o 
   2   7  10       25.89       27.97      0.67 o 
   3   7  10        1.22        1.05      0.58 o 
   4   7  10      226.26      220.09      2.83 o 
   5   7  10      205.09      180.57      2.69 o 
   6   7  10       62.07       54.07      1.76 o 
   7   7  10       13.36       13.68      1.34 o 
   8   7  10       24.97       25.77      1.74 o 
   9   7  10        8.73       10.41      1.90 o 
   0   8  10      182.65      174.41      3.07 o 
   1   8  10      242.11      244.90      2.49 o 
   2   8  10      187.45      184.80      1.95 o 
   3   8  10      148.95      143.07      2.06 o 
   4   8  10       43.26       42.36      1.35 o 
   5   8  10      167.40      164.63      2.79 o 
   6   8  10       34.97       34.64      1.53 o 
   7   8  10       28.99       28.88      2.25 o 
   8   8  10        0.34        3.46      1.37 o 
   9   8  10       25.81       27.16      2.80 o 
   0   9  10        4.45        3.98      1.14 o 
   1   9  10       43.52       40.13      1.38 o 
   2   9  10       82.50       76.31      2.10 o 
   3   9  10       55.43       65.00      2.67 o 
   4   9  10      543.66      539.06      5.34 o 
   5   9  10      163.89      153.64      2.45 o 
   6   9  10        8.83        9.06      1.22 o 
   7   9  10        8.70        6.17      1.30 o 
   8   9  10       10.42        9.42      1.47 o 
   0  10  10        4.13        6.64      1.15 o 
   1  10  10       24.99       23.93      1.06 o 
   2  10  10      194.75      194.92      3.54 o 
   3  10  10      193.02      182.05      2.50 o 
   4  10  10       11.94       16.75      1.06 o 
   5  10  10       27.40       25.27      1.34 o 
   6  10  10       24.32       21.24      1.42 o 
   7  10  10        5.53        9.36      1.37 o 
   8  10  10        9.20       13.12      1.55 o 
   0  11  10       84.01       93.96      2.74 o 
   1  11  10       21.44       22.58      1.17 o 
   2  11  10      136.34      130.79      2.56 o 
   3  11  10       41.06       39.05      1.31 o 
   4  11  10       28.34       29.34      1.35 o 
   5  11  10       42.56       44.21      1.65 o 
   6  11  10       18.40       18.07      1.39 o 
   7  11  10        1.66        2.83      1.42 o 
   0  12  10       43.54       49.74      2.36 o 
   1  12  10       23.82       20.68      1.38 o 
   2  12  10      112.45      107.08      2.44 o 
   3  12  10       17.15       15.51      1.32 o 
   4  12  10       11.65       12.73      1.20 o 
   5  12  10       11.47       15.57      1.33 o 
   6  12  10       26.61       31.10      1.61 o 
   7  12  10       14.45       20.84      2.11 o 
   0  13  10        5.44        6.43      1.87 o 
   1  13  10       37.68       35.65      1.61 o 
   2  13  10       23.36       19.95      1.67 o 
   3  13  10       98.52       88.33      2.43 o 
   4  13  10        1.48        3.43      1.43 o 
   5  13  10       33.20       36.34      2.14 o 
   6  13  10       20.95       25.11      1.58 o 
   0  14  10        0.10        2.02      1.90 o 
   1  14  10        0.00        0.64      1.22 o 
   2  14  10       21.05       17.85      1.69 o 
   3  14  10       43.96       45.28      2.21 o 
   4  14  10        7.82        7.60      1.44 o 
   5  14  10       10.08        9.62      1.34 o 
   0  15  10        4.93       11.30      2.21 o 
   1  15  10       12.60       17.06      1.58 o 
   2  15  10        7.50        5.77      1.70 o 
   3  15  10       25.74       29.08      2.20 o 
   4  15  10       20.75       22.42      1.78 o 
   0  16  10        9.97        7.08      2.56 o 
   1  16  10        1.47       -0.79      1.60 o 
   2  16  10        4.26        3.12      1.70 o 
   1   0  11       92.10       78.54      1.07 o 
   2   0  11       38.81       40.93      1.42 o 
   3   0  11       94.25      113.15      1.59 o 
   4   0  11        1.18        0.01      0.48 o 
   5   0  11      208.37      208.98      2.43 o 
   6   0  11      277.00      266.12      3.58 o 
   7   0  11      427.94      384.01      6.10 o 
   8   0  11       60.88       65.74      3.45 o 
   9   0  11       23.59       25.64      2.59 o 
  10   0  11        0.78        0.85      2.56 o 
   0   1  11        2.50        3.54      0.49 o 
   1   1  11     1628.94     1547.74      9.58 o 
   2   1  11      911.58     1027.38      6.54 o 
   3   1  11      821.62      845.74      5.76 o 
   4   1  11       55.05       55.11      0.92 o 
   5   1  11      175.21      170.95      1.69 o 
   6   1  11      251.60      247.08      3.24 o 
   7   1  11       60.95       60.68      1.90 o 
   8   1  11       69.31       77.55      2.50 o 
   9   1  11       14.02       12.85      1.64 o 
  10   1  11       35.04       37.82      2.07 o 
   0   2  11      475.02      570.44      6.34 o 
   1   2  11      515.40      565.85      3.70 o 
   2   2  11       73.66       57.94      0.81 o 
   3   2  11     1239.88     1284.87      8.77 o 
   4   2  11       15.22       12.74      0.64 o 
   5   2  11       48.26       47.46      1.12 o 
   6   2  11       86.76       91.45      1.84 o 
   7   2  11      213.02      200.01      3.12 o 
   8   2  11       41.92       42.77      2.07 o 
   9   2  11       36.30       37.50      2.29 o 
  10   2  11       12.98       14.82      1.81 o 
   0   3  11        2.70       10.99      1.46 o 
   1   3  11      689.02      733.04      5.24 o 
   2   3  11      290.77      285.36      2.21 o 
   3   3  11       83.39       91.92      1.26 o 
   4   3  11      957.94      967.01      7.22 o 
   5   3  11       46.08       45.95      1.23 o 
   6   3  11       43.80       41.56      1.39 o 
   7   3  11      206.31      194.18      2.97 o 
   8   3  11       63.02       57.92      2.20 o 
   9   3  11       38.50       46.01      2.29 o 
  10   3  11       37.34       43.42      2.35 o 
   0   4  11     1062.69      964.19      9.65 o 
   1   4  11       35.45       43.56      0.88 o 
   2   4  11      127.11      107.86      1.20 o 
   3   4  11      102.68      117.94      1.41 o 
   4   4  11      283.12      257.78      2.56 o 
   5   4  11      127.97      107.49      1.77 o 
   6   4  11      213.32      202.76      2.79 o 
   7   4  11       29.58       31.31      1.42 o 
   8   4  11       38.28       32.61      1.73 o 
   9   4  11       50.02       54.28      2.44 o 
   0   5  11      540.87      520.14      6.00 o 
   1   5  11      336.57      337.65      2.89 o 
   2   5  11        1.63        1.83      0.40 o 
   3   5  11      213.21      223.48      2.09 o 
   4   5  11      125.69      136.75      1.85 o 
   5   5  11        3.43        2.25      0.83 o 
   6   5  11      124.88      119.63      2.09 o 
   7   5  11       33.43       40.30      1.61 o 
   8   5  11       12.65       16.09      1.42 o 
   9   5  11        7.84        8.66      2.44 o 
   0   6  11     1512.67     1520.85     16.18 o 
   1   6  11      284.14      288.68      2.58 o 
   2   6  11      309.98      309.36      2.66 o 
   3   6  11       51.57       53.54      1.11 o 
   4   6  11        4.83        5.12      0.80 o 
   5   6  11        8.44       11.05      0.96 o 
   6   6  11        6.69        7.79      1.07 o 
   7   6  11        2.37        2.54      1.07 o 
   8   6  11        5.60        7.18      1.24 o 
   9   6  11        0.69       -1.59      1.59 o 
   0   7  11        0.25        1.56      0.69 o 
   1   7  11      235.64      225.17      2.13 o 
   2   7  11      121.79      124.44      1.55 o 
   3   7  11      121.03      121.64      1.77 o 
   4   7  11      414.43      376.95      4.41 o 
   5   7  11      183.17      174.96      2.65 o 
   6   7  11       53.32       48.11      1.66 o 
   7   7  11       30.88       26.64      1.50 o 
   8   7  11       20.66       18.16      1.62 o 
   9   7  11        2.92        6.21      1.90 o 
   0   8  11        4.36        4.60      1.12 o 
   1   8  11       43.02       33.64      1.04 o 
   2   8  11       64.58       65.04      1.61 o 
   3   8  11      176.68      181.24      2.42 o 
   4   8  11      117.35      112.76      1.95 o 
   5   8  11      207.77      203.87      2.84 o 
   6   8  11       50.02       51.88      1.80 o 
   7   8  11       24.31       26.07      2.24 o 
   8   8  11        7.89        9.25      1.57 o 
   0   9  11      142.23      145.55      3.06 o 
   1   9  11       26.46       24.17      1.01 o 
   2   9  11       46.93       48.25      2.10 o 
   3   9  11      913.07      869.55      7.76 o 
   4   9  11      130.47      132.11      2.49 o 
   5   9  11       25.01       25.88      1.67 o 
   6   9  11       16.90       17.27      1.83 o 
   7   9  11        1.73        0.50      1.19 o 
   8   9  11       11.78       10.94      1.51 o 
   0  10  11        5.80        3.82      1.06 o 
   1  10  11        9.76        9.00      0.93 o 
   2  10  11      378.19      348.03      4.35 o 
   3  10  11      125.23      126.15      2.05 o 
   4  10  11        1.52        3.70      0.87 o 
   5  10  11       12.89       14.53      1.19 o 
   6  10  11        1.15        1.39      1.13 o 
   7  10  11        0.92       -1.03      1.19 o 
   8  10  11        4.57        7.48      1.78 o 
   0  11  11        5.51        7.92      1.34 o 
   1  11  11      135.98      140.47      2.34 o 
   2  11  11      242.72      220.72      3.37 o 
   3  11  11       76.13       64.63      1.78 o 
   4  11  11       43.01       34.69      1.41 o 
   5  11  11        9.00        9.51      1.15 o 
   6  11  11        5.13        6.78      1.22 o 
   7  11  11       29.41       36.81      1.77 o 
   0  12  11      253.82      212.42      4.09 o 
   1  12  11       17.38       17.25      1.18 o 
   2  12  11       21.75       20.03      1.43 o 
   3  12  11       28.64       27.24      1.53 o 
   4  12  11        0.47        1.73      1.07 o 
   5  12  11       23.23       25.39      1.42 o 
   6  12  11        6.33        5.15      1.25 o 
   0  13  11        4.42        6.47      1.51 o 
   1  13  11       13.50       15.04      1.52 o 
   2  13  11       30.40       32.75      1.91 o 
   3  13  11       33.29       35.57      2.03 o 
   4  13  11       35.72       36.66      1.81 o 
   5  13  11       25.56       26.13      1.69 o 
   6  13  11        1.85        0.17      1.22 o 
   0  14  11        7.18       13.88      1.96 o 
   1  14  11        0.65        1.13      1.26 o 
   2  14  11       15.14       15.36      1.67 o 
   3  14  11       17.18       15.37      1.77 o 
   4  14  11       33.57       37.88      1.89 o 
   5  14  11        1.53        2.05      1.19 o 
   0  15  11       10.27        8.92      2.00 o 
   1  15  11       10.03        8.65      1.74 o 
   2  15  11        5.14        6.24      1.76 o 
   3  15  11        2.24        2.93      1.74 o 
   0  16  11       17.77       23.81      2.45 o 
   1  16  11        0.18       -1.06      1.69 o 
   0   0  12      698.87      901.15     10.40 o 
   1   0  12        0.70        0.99      0.40 o 
   2   0  12        7.88       10.69      0.68 o 
   3   0  12      141.68      147.28      2.06 o 
   4   0  12       37.50       48.50      1.27 o 
   5   0  12      205.34      178.60      2.32 o 
   6   0  12      152.58      152.32      2.43 o 
   7   0  12        7.08       10.91      1.11 o 
   8   0  12       38.77       38.16      3.26 o 
   9   0  12        0.52        0.40      2.27 o 
  10   0  12        3.65        7.42      3.66 o 
   0   1  12     2064.70     2047.68     18.46 o 
   1   1  12      515.46      556.37      3.66 o 
   2   1  12      176.66      228.71      1.79 o 
   3   1  12      276.97      287.02      2.32 o 
   4   1  12       59.90       70.12      1.06 o 
   5   1  12      306.33      315.00      2.59 o 
   6   1  12      173.16      175.76      2.62 o 
   7   1  12       15.35       16.32      1.49 o 
   8   1  12       36.97       39.63      1.98 o 
   9   1  12       36.84       36.50      2.84 o 
  10   1  12        4.07        5.76      1.83 o 
   0   2  12     3700.96     3990.76     41.44 o 
   1   2  12     1138.22     1153.73      7.03 o 
   2   2  12       52.38       48.43      0.98 o 
   3   2  12      933.32     1010.85      6.81 o 
   4   2  12       18.44       12.12      0.64 o 
   5   2  12      243.33      251.27      2.63 o 
   6   2  12      544.20      510.95      4.83 o 
   7   2  12       77.98       82.96      2.15 o 
   8   2  12       65.42       64.50      2.50 o 
   9   2  12       46.11       53.83      2.34 o 
  10   2  12        4.04        4.25      1.59 o 
   0   3  12        1.30        2.38      0.58 o 
   1   3  12      604.83      602.39      4.65 o 
   2   3  12       54.79       42.97      0.73 o 
   3   3  12      254.64      283.05      2.45 o 
   4   3  12      105.23      116.31      1.56 o 
   5   3  12       75.98       84.19      1.86 o 
   6   3  12      111.83      108.04      2.27 o 
   7   3  12        0.70        1.19      1.07 o 
   8   3  12       56.23       63.84      2.31 o 
   9   3  12        3.04        8.01      1.64 o 
   0   4  12      430.16      449.79      4.89 o 
   1   4  12      997.59     1120.92      8.23 o 
   2   4  12      639.14      625.36      4.32 o 
   3   4  12       28.92       33.38      0.82 o 
   4   4  12      171.49      164.61      1.98 o 
   5   4  12       90.40       92.74      1.95 o 
   6   4  12       93.79       87.96      1.83 o 
   7   4  12      198.95      191.36      3.35 o 
   8   4  12       29.34       26.37      1.75 o 
   9   4  12       16.59       14.16      1.77 o 
   0   5  12       39.70       53.72      1.43 o 
   1   5  12       18.97       17.88      0.62 o 
   2   5  12      268.07      268.51      2.67 o 
   3   5  12       56.33       51.20      1.02 o 
   4   5  12      540.24      549.56      4.84 o 
   5   5  12      161.35      158.20      2.25 o 
   6   5  12       71.01       66.50      1.69 o 
   7   5  12       51.30       43.87      1.64 o 
   8   5  12       23.63       23.47      1.60 o 
   9   5  12       24.31       23.97      1.98 o 
   0   6  12      347.26      323.68      4.17 o 
   1   6  12       45.75       47.61      0.97 o 
   2   6  12      116.93      119.84      1.40 o 
   3   6  12      159.92      150.47      1.82 o 
   4   6  12      232.28      239.51      2.81 o 
   5   6  12      319.30      295.58      3.26 o 
   6   6  12      193.44      202.16      3.77 o 
   7   6  12      147.43      136.56      2.48 o 
   8   6  12        5.32        5.80      1.30 o 
   9   6  12       12.61       11.93      1.94 o 
   0   7  12       39.62       42.00      1.63 o 
   1   7  12       83.25       86.80      1.63 o 
   2   7  12       42.39       43.69      1.16 o 
   3   7  12      162.07      166.76      2.29 o 
   4   7  12       60.60       64.23      1.80 o 
   5   7  12       36.77       38.69      1.50 o 
   6   7  12      186.62      171.78      2.87 o 
   7   7  12       36.06       36.60      1.66 o 
   8   7  12       84.47       81.91      2.52 o 
   9   7  12       16.30       17.77      2.91 o 
   0   8  12       50.52       59.77      3.56 o 
   1   8  12      114.25      107.01      1.64 o 
   2   8  12       95.73      108.65      2.15 o 
   3   8  12       61.83       59.23      1.57 o 
   4   8  12       36.50       34.93      1.24 o 
   5   8  12      199.70      187.06      2.70 o 
   6   8  12       53.69       53.55      1.83 o 
   7   8  12       46.43       38.62      1.98 o 
   8   8  12       13.72       16.84      1.71 o 
   0   9  12        0.17       16.70      1.57 o 
   1   9  12       16.16       15.64      0.92 o 
   2   9  12      233.65      212.37      3.12 o 
   3   9  12       61.83       67.81      1.43 o 
   4   9  12      366.27      345.80      3.82 o 
   5   9  12       50.75       49.02      1.76 o 
   6   9  12       17.26       20.79      1.27 o 
   7   9  12       31.21       37.24      2.03 o 
   8   9  12       23.49       27.09      1.73 o 
   0  10  12      163.34      159.89      4.20 o 
   1  10  12       20.52       26.66      1.18 o 
   2  10  12       61.41       67.48      2.08 o 
   3  10  12       97.92       90.63      1.59 o 
   4  10  12      239.55      226.53      2.93 o 
   5  10  12       55.07       58.31      1.63 o 
   6  10  12       54.25       53.21      2.25 o 
   7  10  12        2.41        1.47      1.25 o 
   0  11  12       42.66       37.21      1.88 o 
   1  11  12       43.18       46.30      1.73 o 
   2  11  12      173.77      174.59      2.97 o 
   3  11  12      108.18      119.08      2.62 o 
   4  11  12       10.75       10.79      1.00 o 
   5  11  12       24.73       23.80      1.33 o 
   6  11  12       11.92       14.55      1.59 o 
   7  11  12        4.54        7.28      1.36 o 
   0  12  12        1.29        4.52      1.38 o 
   1  12  12       14.53       13.51      1.25 o 
   2  12  12       16.90       18.57      1.42 o 
   3  12  12       19.04       25.83      1.82 o 
   4  12  12        8.32       13.89      1.10 o 
   5  12  12       26.30       26.75      1.44 o 
   6  12  12       14.05       16.85      1.43 o 
   0  13  12        8.23       13.70      1.63 o 
   1  13  12        7.25       11.23      1.23 o 
   2  13  12        5.71        7.34      1.48 o 
   3  13  12       38.60       41.99      2.16 o 
   4  13  12        2.44        2.88      1.32 o 
   5  13  12        3.70        1.02      1.20 o 
   0  14  12        5.70        6.27      1.77 o 
   1  14  12        2.19        0.45      1.10 o 
   2  14  12        4.54        4.68      1.57 o 
   3  14  12       12.23       11.80      1.75 o 
   4  14  12        2.46        3.68      1.70 o 
   0  15  12        0.67       14.56      2.08 o 
   1  15  12       13.02       14.64      1.74 o 
   2  15  12        7.49        7.48      1.82 o 
   3  15  12       48.16       61.51      2.60 o 
   0  16  12        1.20        0.83      1.90 o 
   1   0  13     2613.68     2679.35     21.22 o 
   2   0  13     1717.59     1829.89     17.84 o 
   3   0  13      382.85      363.60      3.96 o 
   4   0  13      165.06      160.49      2.20 o 
   5   0  13        8.55       10.41      1.05 o 
   6   0  13      482.45      467.62      8.05 o 
   7   0  13      388.17      403.51      7.56 o 
   8   0  13       21.03       19.01      2.72 o 
   9   0  13       24.48       29.08      3.28 o 
   0   1  13        7.03        1.31      0.52 o 
   1   1  13     3254.24     3417.53     20.88 o 
   2   1  13      113.21      113.43      1.14 o 
   3   1  13       37.76       36.44      0.77 o 
   4   1  13      129.33      136.73      1.77 o 
   5   1  13       44.73       48.93      1.03 o 
   6   1  13      140.31      143.02      2.37 o 
   7   1  13       37.76       36.26      1.69 o 
   8   1  13       50.44       51.63      2.68 o 
   9   1  13       12.27       10.00      1.47 o 
   0   2  13      128.40      103.57      1.77 o 
   1   2  13      410.05      363.57      2.46 o 
   2   2  13     1326.47     1342.98      8.47 o 
   3   2  13      395.52      419.66      3.08 o 
   4   2  13       10.48       16.12      0.69 o 
   5   2  13      131.85      134.37      1.74 o 
   6   2  13      143.21      144.46      2.30 o 
   7   2  13       52.15       58.36      1.92 o 
   8   2  13      117.66      112.80      2.62 o 
   9   2  13      103.34      105.78      2.88 o 
   0   3  13     1288.39     1316.46     14.06 o 
   1   3  13      360.87      424.47      3.41 o 
   2   3  13      785.33      755.28      5.13 o 
   3   3  13       17.23       17.47      0.60 o 
   4   3  13       19.99       14.37      0.74 o 
   5   3  13       53.20       46.50      1.39 o 
   6   3  13      142.65      140.63      2.29 o 
   7   3  13       66.03       63.27      1.90 o 
   8   3  13       41.96       42.75      2.01 o 
   9   3  13       32.03       32.68      2.04 o 
   0   4  13      293.67      296.22      3.49 o 
   1   4  13        6.70       15.29      0.68 o 
   2   4  13       16.89       23.25      0.53 o 
   3   4  13      146.72      141.62      1.50 o 
   4   4  13        1.81        0.58      0.65 o 
   5   4  13      239.57      238.49      3.00 o 
   6   4  13       97.83       94.32      1.91 o 
   7   4  13      110.77      109.32      2.32 o 
   8   4  13       19.27       21.13      1.69 o 
   9   4  13       15.34       17.03      1.84 o 
   0   5  13      131.75      127.81      2.01 o 
   1   5  13      241.73      238.31      2.23 o 
   2   5  13      117.27      124.97      1.49 o 
   3   5  13        9.97        6.29      0.64 o 
   4   5  13      381.94      380.25      3.94 o 
   5   5  13      107.66      114.85      1.97 o 
   6   5  13       22.38       19.28      1.15 o 
   7   5  13       44.40       40.88      1.67 o 
   8   5  13       10.15        9.77      1.49 o 
   9   5  13        4.82        6.21      1.79 o 
   0   6  13      153.03      158.09      2.88 o 
   1   6  13      100.99       94.80      1.30 o 
   2   6  13       20.91       24.74      0.70 o 
   3   6  13      166.09      171.00      1.96 o 
   4   6  13      310.78      286.10      3.14 o 
   5   6  13      135.72      115.01      2.12 o 
   6   6  13       25.13       28.32      1.35 o 
   7   6  13        9.02       11.46      1.21 o 
   8   6  13        5.03        7.13      1.41 o 
   9   6  13        3.84        2.86      1.62 o 
   0   7  13       34.74       34.78      1.54 o 
   1   7  13      270.58      277.28      2.61 o 
   2   7  13       74.27       73.69      1.69 o 
   3   7  13      332.78      309.80      3.20 o 
   4   7  13       69.62       71.41      1.73 o 
   5   7  13      112.34       99.85      2.15 o 
   6   7  13       34.44       30.54      1.52 o 
   7   7  13       29.30       30.29      1.64 o 
   8   7  13       14.49       17.50      1.99 o 
   0   8  13      225.80      220.18      3.70 o 
   1   8  13       11.67       11.17      0.81 o 
   2   8  13      383.43      387.46      4.26 o 
   3   8  13      271.99      279.03      3.09 o 
   4   8  13      214.25      210.07      2.70 o 
   5   8  13      143.64      127.60      2.48 o 
   6   8  13       52.45       50.86      1.80 o 
   7   8  13        8.09        6.88      1.29 o 
   8   8  13       26.21       24.15      1.96 o 
   0   9  13      196.45      190.03      3.50 o 
   1   9  13       45.32       45.83      1.31 o 
   2   9  13      209.66      209.31      2.93 o 
   3   9  13      385.71      396.18      4.37 o 
   4   9  13       26.15       27.52      1.12 o 
   5   9  13       34.19       29.93      1.38 o 
   6   9  13       17.18       15.93      1.22 o 
   7   9  13       39.26       35.21      1.72 o 
   8   9  13        5.03        3.52      1.39 o 
   0  10  13      116.96      107.25      4.62 o 
   1  10  13      155.52      166.59      2.77 o 
   2  10  13      273.86      275.03      4.56 o 
   3  10  13      146.85      146.47      2.79 o 
   4  10  13        4.72        6.06      0.87 o 
   5  10  13       87.22       91.73      3.24 o 
   6  10  13       11.06       12.35      1.29 o 
   7  10  13       15.11       12.08      1.67 o 
   0  11  13        9.46        9.60      1.40 o 
   1  11  13       22.71       18.18      1.10 o 
   2  11  13       86.97       74.64      2.16 o 
   3  11  13      175.73      169.49      3.10 o 
   4  11  13       20.86       20.85      1.07 o 
   5  11  13       46.89       52.96      1.71 o 
   6  11  13        6.56        5.27      1.19 o 
   7  11  13       14.25       16.69      1.48 o 
   0  12  13      273.39      289.15      4.97 o 
   1  12  13       66.84       64.59      1.85 o 
   2  12  13       28.65       31.51      1.65 o 
   3  12  13       57.51       56.10      2.16 o 
   4  12  13       14.10       13.80      1.34 o 
   5  12  13       13.01       12.40      1.23 o 
   6  12  13       40.09       37.98      1.73 o 
   0  13  13        5.95        3.18      1.43 o 
   1  13  13       30.32       26.42      1.43 o 
   2  13  13       11.69        9.95      1.56 o 
   3  13  13       29.64       24.48      2.81 o 
   4  13  13        5.48        4.80      1.64 o 
   5  13  13        2.75        4.92      1.10 o 
   0  14  13        0.52        1.69      1.67 o 
   1  14  13        4.21        4.64      1.18 o 
   2  14  13        4.29        2.55      1.49 o 
   3  14  13       12.36       15.66      1.81 o 
   4  14  13       14.28       15.26      1.92 o 
   0  15  13        3.97        2.79      1.87 o 
   1  15  13        2.34        3.59      1.58 o 
   2  15  13        8.99        8.66      1.82 o 
   3  15  13        7.80       10.70      2.03 o 
   0   0  14      270.52      263.33      5.76 o 
   1   0  14     3641.42     3508.77     27.70 o 
   2   0  14     2021.24     2048.21     19.90 o 
   3   0  14      218.82      234.87      2.87 o 
   4   0  14      246.09      272.63      3.12 o 
   5   0  14      435.34      436.32      6.02 o 
   6   0  14        4.70        3.14      1.53 o 
   7   0  14        0.13        4.23      1.88 o 
   8   0  14       44.74       42.17      3.33 o 
   9   0  14       38.10       46.70      4.45 o 
   0   1  14       21.11       28.62      0.86 o 
   1   1  14     3523.99     3617.03     21.42 o 
   2   1  14      913.09      894.57      5.79 o 
   3   1  14       32.47       27.79      0.68 o 
   4   1  14      196.97      212.05      1.93 o 
   5   1  14       12.54       10.83      0.77 o 
   6   1  14      439.77      429.39      4.29 o 
   7   1  14       82.58       84.10      2.11 o 
   8   1  14       53.02       52.12      1.89 o 
   9   1  14       22.61       21.13      1.96 o 
   0   2  14     1645.72     1681.77     17.76 o 
   1   2  14      895.15      924.81      5.56 o 
   2   2  14      314.60      335.66      2.47 o 
   3   2  14       39.88       40.27      0.83 o 
   4   2  14      376.79      383.00      3.10 o 
   5   2  14      192.36      180.53      2.17 o 
   6   2  14       14.01       16.30      1.14 o 
   7   2  14       55.99       55.63      1.90 o 
   8   2  14       25.74       30.38      1.74 o 
   9   2  14       40.62       46.18      2.14 o 
   0   3  14      469.96      461.21      8.10 o 
   1   3  14      367.41      336.48      2.83 o 
   2   3  14      421.98      442.72      3.22 o 
   3   3  14      183.35      160.35      1.56 o 
   4   3  14      162.80      155.57      1.82 o 
   5   3  14       20.81       23.78      1.10 o 
   6   3  14      106.83      114.36      2.19 o 
   7   3  14       69.10       68.94      2.06 o 
   8   3  14       67.17       73.79      2.39 o 
   9   3  14       19.63       22.86      1.91 o 
   0   4  14      306.18      319.54      3.75 o 
   1   4  14      352.54      338.11      2.89 o 
   2   4  14       56.63       60.46      0.78 o 
   3   4  14      615.39      627.20      4.51 o 
   4   4  14      118.58      109.10      1.67 o 
   5   4  14      127.15      121.00      2.06 o 
   6   4  14      162.17      151.20      2.40 o 
   7   4  14        0.28        2.29      1.16 o 
   8   4  14        0.42        1.02      1.37 o 
   9   4  14        6.68       10.95      1.71 o 
   0   5  14       27.53       34.90      1.14 o 
   1   5  14      291.70      296.98      2.67 o 
   2   5  14      286.08      270.28      2.70 o 
   3   5  14      412.36      407.16      3.25 o 
   4   5  14       70.70       76.99      1.52 o 
   5   5  14       46.38       44.22      1.35 o 
   6   5  14      225.27      201.63      2.85 o 
   7   5  14       41.64       47.26      1.82 o 
   8   5  14        6.53        6.71      1.46 o 
   9   5  14        5.03        6.36      1.64 o 
   0   6  14      144.19      138.69      2.41 o 
   1   6  14       79.85       69.63      1.19 o 
   2   6  14      166.99      145.63      1.94 o 
   3   6  14       40.58       31.61      1.02 o 
   4   6  14       11.15       12.90      1.09 o 
   5   6  14       85.78       65.71      1.73 o 
   6   6  14       78.90       68.93      2.04 o 
   7   6  14       17.55       16.01      1.34 o 
   8   6  14       66.62       56.95      2.21 o 
   9   6  14       22.99       24.18      1.84 o 
   0   7  14      907.89      926.79     10.42 o 
   1   7  14       98.20      103.28      1.76 o 
   2   7  14      259.30      237.04      2.81 o 
   3   7  14       77.42       75.04      1.80 o 
   4   7  14      301.41      274.23      4.54 o 
   5   7  14      102.09      101.64      2.13 o 
   6   7  14       77.81       70.09      2.02 o 
   7   7  14        2.47       20.11      2.37 o 
   8   7  14       15.06       18.41      1.93 o 
   0   8  14        9.63       11.37      1.63 o 
   1   8  14      186.59      181.81      2.36 o 
   2   8  14      463.76      441.05      4.73 o 
   3   8  14      169.49      180.12      2.28 o 
   4   8  14        8.71        9.25      1.29 o 
   5   8  14      108.39      105.60      2.04 o 
   6   8  14        2.80        2.11      1.12 o 
   7   8  14       14.69       16.86      1.45 o 
   8   8  14       23.54       19.24      1.76 o 
   0   9  14       20.16       18.62      1.47 o 
   1   9  14      160.73      160.51      2.28 o 
   2   9  14      474.22      430.97      4.78 o 
   3   9  14       30.16       38.06      1.73 o 
   4   9  14       25.84       24.97      1.35 o 
   5   9  14       33.07       26.76      1.24 o 
   6   9  14        1.63        2.69      1.05 o 
   7   9  14        0.99        0.88      1.20 o 
   8   9  14       10.28       13.66      1.55 o 
   0  10  14       56.84       51.78      2.11 o 
   1  10  14       22.94       25.34      1.14 o 
   2  10  14       97.78      107.09      2.25 o 
   3  10  14      106.25      108.56      2.49 o 
   4  10  14      237.01      226.71      4.15 o 
   5  10  14      154.59      154.16      2.72 o 
   6  10  14       47.85       44.55      1.74 o 
   7  10  14        5.49        6.34      1.31 o 
   0  11  14        6.86        8.40      1.41 o 
   1  11  14       83.21       69.55      1.72 o 
   2  11  14       49.06       53.21      1.81 o 
   3  11  14       34.92       35.95      1.72 o 
   4  11  14       36.05       39.55      2.61 o 
   5  11  14       45.95       36.52      1.81 o 
   6  11  14       14.83       13.81      1.27 o 
   7  11  14        2.95        4.39      1.36 o 
   0  12  14       61.56       68.96      2.51 o 
   1  12  14       13.88       18.65      1.26 o 
   2  12  14        7.93        4.66      1.26 o 
   3  12  14        7.98        6.73      1.42 o 
   4  12  14       26.24       26.39      1.95 o 
   5  12  14       38.80       42.04      1.89 o 
   6  12  14       29.15       32.37      1.80 o 
   0  13  14       15.61       16.07      2.11 o 
   1  13  14       32.32       32.68      1.41 o 
   2  13  14        2.66        3.48      1.27 o 
   3  13  14       20.18       25.71      1.94 o 
   4  13  14        7.05        6.67      1.73 o 
   5  13  14       52.38       53.70      2.59 o 
   0  14  14        7.19       11.32      1.70 o 
   1  14  14        7.76        4.44      1.17 o 
   2  14  14       11.13       13.60      1.72 o 
   3  14  14        0.95        0.68      1.54 o 
   4  14  14        9.69        8.82      1.83 o 
   0  15  14        1.43        1.87      1.79 o 
   1  15  14       11.59        9.08      1.80 o 
   2  15  14        1.61        2.72      1.61 o 
   1   0  15     3147.44     3144.55     26.33 o 
   2   0  15        3.70        3.95      0.63 o 
   3   0  15      188.22      243.26      4.42 o 
   4   0  15      296.64      302.81      4.00 o 
   5   0  15      623.41      635.23      8.07 o 
   6   0  15      145.20      122.06      3.25 o 
   7   0  15       28.17       31.48      2.18 o 
   8   0  15        6.00       11.16      2.12 o 
   9   0  15        5.72        9.01      2.52 o 
   0   1  15     1923.51     2083.71     18.88 o 
   1   1  15      221.16      242.81      1.94 o 
   2   1  15      776.60      846.39      5.52 o 
   3   1  15      177.26      167.52      1.61 o 
   4   1  15        5.27       10.72      0.60 o 
   5   1  15      200.98      198.59      2.15 o 
   6   1  15      177.76      179.46      2.30 o 
   7   1  15       43.39       38.45      1.86 o 
   8   1  15      151.61      132.13      3.17 o 
   9   1  15       55.62       50.09      2.44 o 
   0   2  15      880.23      920.27      9.29 o 
   1   2  15      335.50      395.94      2.69 o 
   2   2  15      179.35      181.80      1.57 o 
   3   2  15      394.42      379.92      2.86 o 
   4   2  15       59.97       58.90      1.11 o 
   5   2  15       47.79       51.16      1.30 o 
   6   2  15       30.18       30.20      1.45 o 
   7   2  15       52.95       49.96      1.81 o 
   8   2  15       73.84       76.04      2.32 o 
   9   2  15       34.32       41.82      2.36 o 
   1   3  15      312.35      266.88      2.38 o 
   2   3  15      639.65      683.99      4.58 o 
   3   3  15       21.31       24.56      0.68 o 
   4   3  15      224.05      217.85      2.22 o 
   5   3  15       39.54       38.43      1.17 o 
   6   3  15       49.54       52.40      1.62 o 
   7   3  15        6.87        9.83      1.31 o 
   8   3  15       44.93       48.21      2.05 o 
   9   3  15        3.76        5.09      1.59 o 
   0   4  15      700.49      702.69      7.36 o 
   1   4  15      305.37      299.89      2.71 o 
   2   4  15       77.61       81.28      1.01 o 
   3   4  15       83.63       91.92      1.22 o 
   4   4  15      165.15      152.29      1.88 o 
   5   4  15      197.70      202.65      2.57 o 
   6   4  15        9.37       10.39      1.11 o 
   7   4  15       62.00       51.46      1.87 o 
   8   4  15       31.11       35.98      1.89 o 
   9   4  15       15.05       17.92      2.31 o 
   0   5  15       40.57       47.30      1.36 o 
   1   5  15       96.39      100.74      1.32 o 
   2   5  15       66.96       65.32      1.34 o 
   3   5  15      152.91      167.08      1.77 o 
   4   5  15       21.99       24.59      0.92 o 
   5   5  15        6.33        9.09      0.95 o 
   6   5  15       25.01       20.44      1.18 o 
   7   5  15       65.17       55.85      2.07 o 
   8   5  15       74.39       69.47      2.36 o 
   9   5  15        6.95       10.38      1.73 o 
   0   6  15       71.87       82.15      1.92 o 
   1   6  15      131.69      127.70      1.68 o 
   2   6  15      268.94      277.41      2.95 o 
   3   6  15      579.49      555.62      5.17 o 
   4   6  15       53.16       45.97      1.20 o 
   5   6  15       64.23       51.71      1.60 o 
   6   6  15      114.13       91.88      2.09 o 
   7   6  15       18.10       19.67      1.53 o 
   8   6  15       10.25       13.88      1.61 o 
   0   7  15        2.13        4.05      1.00 o 
   1   7  15      455.27      432.69      4.29 o 
   2   7  15      127.32      134.30      2.12 o 
   3   7  15       45.98       34.88      1.44 o 
   4   7  15      347.19      336.62      4.28 o 
   5   7  15       33.61       36.36      1.46 o 
   6   7  15       50.67       49.33      1.77 o 
   7   7  15       38.53       33.33      1.66 o 
   8   7  15       16.80       15.02      1.74 o 
   0   8  15      466.97      481.73      6.65 o 
   1   8  15      181.96      184.51      2.40 o 
   2   8  15       20.90       26.13      1.47 o 
   3   8  15      322.93      336.15      4.33 o 
   4   8  15      112.06       92.10      2.01 o 
   5   8  15       98.73      101.74      1.99 o 
   6   8  15       63.21       62.06      2.15 o 
   7   8  15        8.71        8.04      1.30 o 
   8   8  15       10.65       12.00      3.12 o 
   0   9  15      497.58      482.09      7.52 o 
   1   9  15       60.06       64.49      1.54 o 
   2   9  15      654.41      633.06      6.45 o 
   3   9  15       77.57       75.54      2.30 o 
   4   9  15      139.25      133.67      2.39 o 
   5   9  15        1.97        1.76      1.14 o 
   6   9  15       17.25       18.98      1.32 o 
   7   9  15        2.31        2.74      1.42 o 
   0  10  15        1.79        5.32      1.30 o 
   1  10  15       33.78       25.67      1.36 o 
   2  10  15       71.70       81.39      2.52 o 
   3  10  15       58.66       46.29      1.83 o 
   4  10  15      124.25      129.91      2.76 o 
   5  10  15       16.02       15.52      1.82 o 
   6  10  15        6.39        4.99      1.11 o 
   7  10  15        4.08        4.00      1.22 o 
   0  11  15        0.00        0.46      1.28 o 
   1  11  15       46.74       38.49      1.50 o 
   2  11  15       53.19       54.26      1.94 o 
   3  11  15      101.92      106.94      2.53 o 
   4  11  15       86.44       77.69      2.39 o 
   5  11  15       27.33       31.93      1.71 o 
   6  11  15       19.29       21.40      1.84 o 
   0  12  15       59.07       63.93      2.50 o 
   1  12  15      113.70      108.54      3.00 o 
   2  12  15       18.30       19.65      1.53 o 
   3  12  15        9.02        7.16      1.35 o 
   4  12  15       10.66       13.24      1.78 o 
   5  12  15        7.29       10.32      1.83 o 
   6  12  15       20.46       27.25      1.90 o 
   0  13  15       39.44       38.05      2.12 o 
   1  13  15       13.73       11.97      1.46 o 
   2  13  15        1.77        1.02      1.30 o 
   3  13  15        7.57        9.51      1.70 o 
   4  13  15        6.29        6.13      1.73 o 
   5  13  15        6.00        6.49      1.84 o 
   0  14  15        0.09       -1.19      1.48 o 
   1  14  15       15.56       15.32      1.53 o 
   2  14  15        2.03        0.16      1.52 o 
   3  14  15       10.39        9.87      2.20 o 
   4  14  15        1.72        2.23      1.74 o 
   0  15  15       18.68       19.71      2.50 o 
   1  15  15       15.84       17.30      1.81 o 
   2  15  15       10.38        9.74      1.82 o 
   0   0  16     1342.99     1451.31     16.60 o 
   1   0  16      551.31      662.03      6.41 o 
   2   0  16     2001.24     2043.36     18.59 o 
   3   0  16        0.01       -0.12      0.67 o 
   4   0  16       46.90       48.19      1.78 o 
   5   0  16       36.72       36.85      1.84 o 
   6   0  16      513.20      495.18     11.54 o 
   7   0  16       39.31       38.50      2.36 o 
   8   0  16        3.86        1.27      1.92 o 
   9   0  16        6.05        7.12      2.25 o 
   0   1  16     1313.22     1212.45     10.58 o 
   1   1  16     1414.63     1461.16      8.64 o 
   2   1  16      742.61      765.38      5.05 o 
   3   1  16      269.22      248.57      2.11 o 
   4   1  16       37.89       37.21      0.88 o 
   5   1  16       24.54       23.43      0.96 o 
   6   1  16      307.67      307.64      3.96 o 
   7   1  16      179.98      177.84      3.05 o 
   8   1  16       38.29       43.23      2.01 o 
   9   1  16       33.65       35.85      2.03 o 
   0   2  16      243.50      234.31      3.67 o 
   1   2  16      467.08      440.76      3.20 o 
   2   2  16      224.47      187.91      1.63 o 
   3   2  16       71.25       71.42      1.06 o 
   4   2  16      432.09      443.32      3.50 o 
   5   2  16      185.83      187.42      2.27 o 
   6   2  16      124.66      120.57      2.17 o 
   7   2  16      121.29      121.96      2.71 o 
   8   2  16       16.58       25.22      1.59 o 
   9   2  16       31.43       34.47      2.41 o 
   0   3  16       44.69       50.17      3.13 o 
   1   3  16       28.45       31.40      0.74 o 
   2   3  16       18.61       22.92      0.59 o 
   3   3  16       92.40       88.36      1.18 o 
   4   3  16       41.51       38.38      1.02 o 
   5   3  16      254.59      241.92      2.69 o 
   6   3  16        3.92        6.90      1.12 o 
   7   3  16        1.30        0.47      1.15 o 
   8   3  16       15.89       16.83      1.58 o 
   9   3  16       20.70       19.92      1.81 o 
   0   4  16        0.05        0.84      0.67 o 
   1   4  16       46.42       53.51      1.03 o 
   2   4  16       81.03       77.75      1.01 o 
   3   4  16      146.21      152.69      1.62 o 
   4   4  16      150.60      151.03      1.87 o 
   5   4  16       57.84       58.58      1.41 o 
   6   4  16       37.58       27.97      1.36 o 
   7   4  16        8.49        8.26      1.28 o 
   8   4  16       11.38       13.25      1.53 o 
   9   4  16       34.70       44.62      2.30 o 
   0   5  16        2.90        2.67      0.76 o 
   1   5  16       46.27       49.43      1.02 o 
   2   5  16       21.14       15.69      0.80 o 
   3   5  16       48.64       45.10      1.00 o 
   4   5  16        1.80        3.41      0.71 o 
   5   5  16       67.99       60.43      1.48 o 
   6   5  16       45.01       38.97      1.56 o 
   7   5  16       10.44       12.53      1.42 o 
   8   5  16       32.52       31.05      2.74 o 
   9   5  16       15.95       15.39      1.70 o 
   0   6  16       95.17      116.35      2.37 o 
   1   6  16       57.53       62.63      1.28 o 
   2   6  16      520.02      520.79      4.97 o 
   3   6  16       66.82       70.61      2.06 o 
   4   6  16       14.11       15.06      0.81 o 
   5   6  16      121.73      124.68      2.30 o 
   6   6  16       84.54       87.27      2.07 o 
   7   6  16        8.56        7.51      1.40 o 
   8   6  16        8.33       12.94      1.61 o 
   0   7  16       10.90       15.55      1.33 o 
   1   7  16      201.76      202.88      2.41 o 
   2   7  16      323.20      312.03      4.03 o 
   3   7  16      305.01      274.79      3.29 o 
   4   7  16       32.45       30.11      1.44 o 
   5   7  16      133.33      124.40      2.34 o 
   6   7  16        6.40        6.40      1.18 o 
   7   7  16        5.40        6.30      1.38 o 
   8   7  16       18.01       18.61      1.80 o 
   0   8  16        1.61        6.66      1.98 o 
   1   8  16      101.87       95.86      1.90 o 
   2   8  16      303.33      268.83      3.40 o 
   3   8  16      355.38      336.97      4.33 o 
   4   8  16       25.29       26.07      1.44 o 
   5   8  16       67.98       72.08      2.15 o 
   6   8  16       30.53       33.36      1.57 o 
   7   8  16       35.20       33.60      2.06 o 
   8   8  16       10.12       22.48      2.01 o 
   0   9  16       18.04       25.02      1.98 o 
   1   9  16      165.54      171.75      3.94 o 
   2   9  16      279.38      289.39      3.93 o 
   3   9  16      136.64      126.84      2.73 o 
   4   9  16       11.28       10.30      1.06 o 
   5   9  16       28.71       27.44      1.48 o 
   6   9  16       12.50       11.85      1.14 o 
   7   9  16       14.01       16.08      1.63 o 
   0  10  16       68.15       63.13      3.22 o 
   1  10  16       37.66       41.32      1.37 o 
   2  10  16       35.48       35.62      1.67 o 
   3  10  16       51.53       48.91      2.15 o 
   4  10  16      159.12      148.63      3.54 o 
   5  10  16       14.78       15.41      1.33 o 
   6  10  16       10.59       12.30      1.58 o 
   7  10  16       25.13       23.11      1.49 o 
   0  11  16       66.08       65.37      3.09 o 
   1  11  16      108.52      104.27      2.12 o 
   2  11  16      165.89      159.77      3.97 o 
   3  11  16        1.10        2.82      1.27 o 
   4  11  16        7.11        5.99      1.41 o 
   5  11  16       27.87       35.55      1.57 o 
   6  11  16        5.19        9.16      1.60 o 
   0  12  16       12.92       15.94      1.69 o 
   1  12  16       12.47       10.34      1.08 o 
   2  12  16       28.40       25.47      1.64 o 
   3  12  16        8.98        8.73      1.42 o 
   4  12  16        8.54       11.26      1.52 o 
   5  12  16       23.90       25.93      2.11 o 
   0  13  16       14.90       15.54      2.31 o 
   1  13  16       15.34       15.91      1.25 o 
   2  13  16        3.74        2.94      1.34 o 
   3  13  16        3.55        5.81      1.66 o 
   4  13  16       19.19       20.31      2.03 o 
   0  14  16        8.22        1.79      1.56 o 
   1  14  16        7.06        9.70      1.46 o 
   2  14  16        6.92        2.04      1.59 o 
   3  14  16       27.88       26.60      2.09 o 
   0  15  16        1.04        0.65      2.51 o 
   1  15  16       15.10       19.34      1.88 o 
   1   0  17     1062.30     1059.35      9.91 o 
   2   0  17        0.61        2.03      0.59 o 
   3   0  17      115.36       93.15      2.10 o 
   4   0  17       68.96       61.95      1.99 o 
   5   0  17      209.88      202.11      3.68 o 
   6   0  17       41.86       42.86      2.27 o 
   7   0  17       78.82       78.07      3.89 o 
   8   0  17        0.00        0.49      1.83 o 
   9   0  17        9.62       10.18      2.73 o 
   0   1  17     1284.44     1355.99     11.80 o 
   1   1  17      686.30      637.68      4.00 o 
   2   1  17       91.50       86.88      1.05 o 
   3   1  17      238.45      209.46      1.84 o 
   4   1  17       64.94       63.39      1.41 o 
   5   1  17       67.73       67.92      1.66 o 
   6   1  17      124.10      133.10      2.40 o 
   7   1  17       33.31       30.52      1.64 o 
   8   1  17       62.08       66.12      2.33 o 
   9   1  17        4.61        7.50      1.60 o 
   0   2  17      173.22      165.35      2.34 o 
   1   2  17      239.36      197.78      1.74 o 
   2   2  17      138.76      132.66      1.33 o 
   3   2  17      582.21      602.98      4.23 o 
   4   2  17      141.96      139.55      1.69 o 
   5   2  17      130.27      125.42      1.95 o 
   6   2  17       15.99       12.29      1.10 o 
   7   2  17       34.22       34.51      1.45 o 
   8   2  17       16.69       17.79      1.62 o 
   9   2  17        2.36        6.40      1.68 o 
   0   3  17        2.41        2.39      0.72 o 
   1   3  17        1.05        1.65      0.44 o 
   2   3  17      105.45      113.59      1.21 o 
   3   3  17      295.13      289.14      2.38 o 
   4   3  17      221.96      227.84      2.62 o 
   5   3  17       14.76       13.78      0.95 o 
   6   3  17       18.14       14.91      1.16 o 
   7   3  17       18.15       19.08      1.30 o 
   8   3  17        2.33        3.35      1.35 o 
   9   3  17       16.12       18.74      1.70 o 
   0   4  17       31.52       25.26      1.07 o 
   1   4  17      217.13      210.66      2.28 o 
   2   4  17      140.55      149.02      1.64 o 
   3   4  17      118.42      116.06      1.44 o 
   4   4  17       96.84       90.46      1.55 o 
   5   4  17       27.81       28.79      1.33 o 
   6   4  17       12.76        8.62      1.08 o 
   7   4  17       40.28       47.03      1.82 o 
   8   4  17       15.55       21.62      1.70 o 
   9   4  17        2.87        5.69      1.58 o 
   0   5  17       28.10       36.21      1.28 o 
   1   5  17       85.79       93.36      1.40 o 
   2   5  17      106.98      103.31      1.44 o 
   3   5  17      535.69      499.83      4.25 o 
   4   5  17      489.79      479.04      4.33 o 
   5   5  17       34.03       26.51      1.11 o 
   6   5  17       30.19       25.08      1.34 o 
   7   5  17       54.45       58.74      3.13 o 
   8   5  17       20.32       19.86      1.72 o 
   0   6  17       38.88       28.54      1.38 o 
   1   6  17      229.77      232.92      2.47 o 
   2   6  17      103.25       95.52      1.77 o 
   3   6  17      150.53      155.29      2.31 o 
   4   6  17      299.51      302.45      4.31 o 
   5   6  17       30.27       27.55      1.19 o 
   6   6  17       71.14       57.48      1.83 o 
   7   6  17       20.94       16.71      1.58 o 
   8   6  17        1.07        0.47      1.44 o 
   0   7  17      128.62      119.26      2.73 o 
   1   7  17       80.38       77.23      2.57 o 
   2   7  17       71.61       81.29      1.97 o 
   3   7  17      202.10      194.81      3.05 o 
   4   7  17       81.98       78.89      2.06 o 
   5   7  17       31.15       31.12      1.16 o 
   6   7  17        1.67        0.15      1.07 o 
   7   7  17       15.01       11.29      1.54 o 
   8   7  17       24.50       27.26      1.98 o 
   0   8  17      188.32      171.35      5.22 o 
   1   8  17       26.23       29.37      1.24 o 
   2   8  17       62.44       60.03      1.84 o 
   3   8  17      179.23      169.54      2.94 o 
   4   8  17      146.25      151.45      2.89 o 
   5   8  17       42.29       40.65      1.64 o 
   6   8  17       27.14       24.23      1.41 o 
   7   8  17       23.25       26.69      2.29 o 
   0   9  17       58.36       55.76      2.79 o 
   1   9  17        7.89        8.20      0.90 o 
   2   9  17      112.03      110.96      2.43 o 
   3   9  17      107.86       98.57      2.37 o 
   4   9  17       37.42       37.19      1.78 o 
   5   9  17       86.24       76.75      2.08 o 
   6   9  17        4.33        2.95      1.31 o 
   7   9  17        3.44        5.31      1.15 o 
   0  10  17        0.34        4.77      1.37 o 
   1  10  17      386.53      364.96      4.26 o 
   2  10  17       97.56       94.98      2.42 o 
   3  10  17      120.44      126.62      2.73 o 
   4  10  17       98.96       97.34      2.52 o 
   5  10  17        9.10        9.34      1.20 o 
   6  10  17        4.52        2.42      1.30 o 
   0  11  17       74.96       75.95      2.57 o 
   1  11  17      190.36      194.63      3.03 o 
   2  11  17       41.72       46.66      1.91 o 
   3  11  17       41.65       40.08      2.06 o 
   4  11  17       14.09       16.39      1.57 o 
   5  11  17       20.26       22.07      2.09 o 
   6  11  17        8.81       11.40      1.60 o 
   0  12  17      139.74      129.05      4.90 o 
   1  12  17       37.91       29.61      1.37 o 
   2  12  17       27.77       25.75      1.66 o 
   3  12  17       48.97       56.97      2.19 o 
   4  12  17       12.90       16.20      1.66 o 
   5  12  17        9.83       12.86      1.90 o 
   0  13  17       12.58       12.73      1.69 o 
   1  13  17       13.25       13.32      1.20 o 
   2  13  17       25.35       30.43      2.18 o 
   3  13  17       20.26       21.59      1.76 o 
   4  13  17        7.27        6.46      2.46 o 
   0  14  17       10.07       14.52      2.09 o 
   1  14  17        1.63        1.06      1.37 o 
   2  14  17        0.79       -1.55      1.55 o 
   3  14  17       35.87       38.94      2.99 o 
   0   0  18      220.98      395.79     12.35 o 
   1   0  18      167.92      161.98      2.00 o 
   2   0  18       40.69       65.52      1.45 o 
   4   0  18        6.32        9.23      1.19 o 
   5   0  18       97.64       98.82      3.65 o 
   6   0  18      330.23      301.15      5.40 o 
   7   0  18       17.51       22.77      2.26 o 
   8   0  18       12.83       11.67      2.20 o 
   9   0  18       10.77       15.96      2.43 o 
   0   1  18       73.84       81.90      1.40 o 
   1   1  18      272.39      255.28      1.94 o 
   2   1  18      552.58      511.36      3.57 o 
   3   1  18       34.52       30.47      0.95 o 
   4   1  18      313.33      316.09      3.84 o 
   5   1  18      115.08      119.55      2.57 o 
   6   1  18       18.93       19.24      1.29 o 
   7   1  18      127.91      126.26      2.59 o 
   8   1  18       53.69       52.53      2.13 o 
   9   1  18       26.85       31.35      1.98 o 
   0   2  18       88.18       76.86      2.17 o 
   1   2  18       50.30       47.72      0.88 o 
   2   2  18      191.70      192.76      1.71 o 
   3   2  18        8.00       11.01      0.62 o 
   4   2  18      210.31      196.99      2.13 o 
   5   2  18       89.65       89.70      1.54 o 
   6   2  18       15.11       19.84      1.16 o 
   7   2  18       42.92       40.05      1.72 o 
   8   2  18       19.96       23.03      1.71 o 
   9   2  18       14.18       20.29      2.13 o 
   0   3  18      123.04      122.79      2.80 o 
   1   3  18       63.62       61.56      1.03 o 
   2   3  18      407.33      401.19      3.03 o 
   3   3  18      339.33      353.70      2.88 o 
   4   3  18       39.40       37.01      1.07 o 
   5   3  18       58.85       63.58      1.54 o 
   6   3  18       90.64       86.53      1.94 o 
   7   3  18        6.36       11.38      1.20 o 
   8   3  18       11.97       12.56      1.35 o 
   9   3  18       48.00       50.65      2.38 o 
   0   4  18       71.79       63.63      1.66 o 
   1   4  18      573.69      555.19      4.52 o 
   2   4  18       86.70       93.74      1.30 o 
   3   4  18       42.21       42.80      0.96 o 
   4   4  18       71.58       68.31      1.42 o 
   5   4  18       84.38       80.95      1.72 o 
   6   4  18       12.84       11.31      1.17 o 
   7   4  18       14.63       13.80      1.36 o 
   8   4  18       13.57       16.27      1.46 o 
   0   5  18       23.69       25.31      1.63 o 
   1   5  18      102.30       91.12      1.48 o 
   2   5  18      477.65      427.35      4.02 o 
   3   5  18      141.22      141.45      2.11 o 
   4   5  18      101.67      106.26      1.67 o 
   5   5  18       74.95       61.76      1.52 o 
   6   5  18        1.53        4.57      1.06 o 
   7   5  18       13.59       12.74      1.35 o 
   8   5  18       34.31       36.66      1.82 o 
   0   6  18       23.86       31.58      1.47 o 
   1   6  18      399.16      376.14      3.53 o 
   2   6  18      137.62      129.77      2.59 o 
   3   6  18       78.38       88.00      1.69 o 
   4   6  18       56.31       57.84      1.89 o 
   5   6  18       25.49       21.71      1.07 o 
   6   6  18       11.82       14.60      1.17 o 
   7   6  18        3.18        2.30      1.15 o 
   8   6  18        4.37        4.64      1.48 o 
   0   7  18      396.31      374.44      5.52 o 
   1   7  18       68.80       73.47      1.58 o 
   2   7  18        2.95        2.61      1.04 o 
   3   7  18      193.74      184.68      2.97 o 
   4   7  18        3.47        3.28      1.02 o 
   5   7  18       14.31       14.89      1.02 o 
   6   7  18        7.22        7.24      1.09 o 
   7   7  18        4.84        5.60      1.25 o 
   8   7  18       20.15       28.35      1.97 o 
   0   8  18        0.81        2.31      1.24 o 
   1   8  18      217.51      205.69      2.75 o 
   2   8  18       79.77       71.92      2.68 o 
   3   8  18       55.56       57.82      1.93 o 
   4   8  18      140.01      140.31      2.47 o 
   5   8  18      125.34      122.59      2.44 o 
   6   8  18       73.69       72.58      2.27 o 
   7   8  18        2.38        2.68      1.50 o 
   0   9  18       11.11       15.03      1.52 o 
   1   9  18      135.59      123.46      2.33 o 
   2   9  18      281.18      277.08      4.81 o 
   3   9  18       22.30       25.29      1.58 o 
   4   9  18       66.43       64.25      2.19 o 
   5   9  18      124.34      131.60      2.52 o 
   6   9  18        8.67        8.69      1.40 o 
   7   9  18       16.67       16.22      1.34 o 
   0  10  18      225.78      220.82      4.10 o 
   1  10  18       76.64       84.35      2.28 o 
   2  10  18       26.88       25.97      1.58 o 
   3  10  18       37.94       37.87      1.81 o 
   4  10  18       20.25       24.70      1.70 o 
   5  10  18       28.11       38.85      1.51 o 
   6  10  18        1.91        0.64      1.25 o 
   0  11  18      104.70       91.11      2.77 o 
   1  11  18       84.82       84.21      1.91 o 
   2  11  18       25.24       23.21      1.62 o 
   3  11  18       16.62       19.13      1.59 o 
   4  11  18       28.52       28.51      1.79 o 
   5  11  18        5.94        6.69      1.52 o 
   6  11  18       17.44       21.93      1.64 o 
   0  12  18       61.06       58.59      2.43 o 
   1  12  18        6.89        8.53      1.06 o 
   2  12  18       74.80       74.53      2.36 o 
   3  12  18        8.02       10.00      1.50 o 
   4  12  18       24.67       23.45      1.79 o 
   5  12  18        5.85        5.44      1.81 o 
   0  13  18       19.90       16.77      2.20 o 
   1  13  18       78.94       84.77      2.43 o 
   2  13  18        0.42       -0.11      1.53 o 
   3  13  18       11.76        8.34      1.58 o 
   4  13  18        7.54        7.53      2.25 o 
   0  14  18        0.49       -0.32      1.64 o 
   1  14  18        1.82        2.79      1.42 o 
   2  14  18        7.41        7.53      1.76 o 
   1   0  19      147.78      153.24      2.14 o 
   2   0  19      192.69      169.69      2.56 o 
   3   0  19      193.09      185.82      3.06 o 
   4   0  19      218.71      228.60      3.74 o 
   5   0  19        6.64        9.61      1.45 o 
   6   0  19       67.46       88.88      2.90 o 
   7   0  19       28.66       28.31      2.31 o 
   8   0  19       23.94       26.29      2.50 o 
   9   0  19        0.53        0.92      2.08 o 
   0   1  19      581.96      631.27      6.70 o 
   1   1  19      137.02      152.15      1.33 o 
   2   1  19      157.21      152.42      1.51 o 
   3   1  19       67.57       64.42      1.32 o 
   4   1  19       25.70       25.79      1.30 o 
   5   1  19       59.22       65.25      1.75 o 
   6   1  19       20.98       24.19      1.34 o 
   7   1  19       49.18       48.11      1.82 o 
   8   1  19       25.62       30.60      2.50 o 
   9   1  19       41.77       42.23      2.34 o 
   0   2  19       48.83       56.01      1.51 o 
   1   2  19       16.69       11.02      0.58 o 
   2   2  19      295.14      283.77      2.27 o 
   3   2  19       14.59       14.41      0.71 o 
   4   2  19       58.49       58.03      1.22 o 
   5   2  19       21.62       25.98      1.10 o 
   6   2  19       31.27       29.25      1.43 o 
   7   2  19       28.13       28.17      1.71 o 
   8   2  19        5.59        6.63      1.43 o 
   0   3  19      238.96      232.36      3.39 o 
   1   3  19      121.42      107.55      1.49 o 
   2   3  19       62.23       50.25      1.08 o 
   3   3  19      216.98      228.24      2.19 o 
   4   3  19      166.19      156.60      2.13 o 
   5   3  19      113.05      119.09      2.05 o 
   6   3  19       48.79       41.22      1.45 o 
   7   3  19        4.69        5.15      1.08 o 
   8   3  19        0.60       -0.33      1.34 o 
   0   4  19      109.63      102.34      2.02 o 
   1   4  19       15.43       13.57      0.72 o 
   2   4  19      107.16      103.26      1.57 o 
   3   4  19      222.55      237.43      2.41 o 
   4   4  19      110.66      103.78      1.77 o 
   5   4  19       38.66       36.07      1.29 o 
   6   4  19        5.89        6.53      1.07 o 
   7   4  19       11.65       12.52      1.32 o 
   8   4  19        0.48       -0.99      1.22 o 
   0   5  19      341.73      296.89      4.16 o 
   1   5  19       82.08       73.88      1.41 o 
   2   5  19      257.25      255.15      3.40 o 
   3   5  19       74.40       80.32      1.41 o 
   4   5  19      142.05      131.65      1.85 o 
   5   5  19        0.14       -0.28      0.83 o 
   6   5  19        7.02        6.03      1.29 o 
   7   5  19       97.55       96.27      3.39 o 
   8   5  19       10.74        9.71      1.82 o 
   0   6  19      427.22      390.59      5.18 o 
   1   6  19      231.23      235.30      2.69 o 
   2   6  19      390.63      376.22      4.22 o 
   3   6  19       10.24        8.91      1.14 o 
   4   6  19      269.03      275.24      3.49 o 
   5   6  19       42.19       49.51      1.70 o 
   6   6  19       33.11       26.11      1.34 o 
   7   6  19        5.48        3.25      1.19 o 
   8   6  19        3.54        4.95      1.34 o 
   0   7  19        8.45        8.04      1.30 o 
   1   7  19       54.44       52.08      1.41 o 
   2   7  19        9.62       12.17      1.19 o 
   3   7  19       60.87       64.98      2.11 o 
   4   7  19       39.14       41.79      1.61 o 
   5   7  19      113.42      114.01      2.49 o 
   6   7  19       11.59       10.49      1.13 o 
   7   7  19        6.22        8.38      1.57 o 
   0   8  19       55.98       50.20      2.33 o 
   1   8  19       10.42       12.49      0.96 o 
   2   8  19       78.46       70.97      2.03 o 
   3   8  19       17.13       16.85      1.38 o 
   4   8  19       61.03       57.88      2.03 o 
   5   8  19        6.94        4.76      1.13 o 
   6   8  19       18.52       25.02      2.34 o 
   7   8  19        0.22        2.40      1.10 o 
   0   9  19       15.42       11.16      1.46 o 
   1   9  19      109.40      111.85      2.70 o 
   2   9  19       37.98       38.78      1.73 o 
   3   9  19      288.03      255.98      3.81 o 
   4   9  19       37.25       36.67      1.94 o 
   5   9  19       26.44       30.41      1.56 o 
   6   9  19        5.22        3.34      1.29 o 
   7   9  19        5.16        9.00      2.02 o 
   0  10  19      102.26       96.62      2.78 o 
   1  10  19       13.79       13.74      1.37 o 
   2  10  19      205.09      197.33      3.32 o 
   3  10  19       27.67       24.54      1.66 o 
   4  10  19        0.99        4.52      1.37 o 
   5  10  19        5.45        6.28      1.51 o 
   6  10  19       15.64       17.22      2.33 o 
   0  11  19       34.35       41.60      2.13 o 
   1  11  19       94.78       88.12      2.33 o 
   2  11  19       10.87       10.52      1.43 o 
   3  11  19       22.55       28.13      1.76 o 
   4  11  19        6.16       10.01      1.56 o 
   5  11  19       45.02       45.97      2.30 o 
   0  12  19       63.28       53.31      2.37 o 
   1  12  19        5.57        5.83      0.98 o 
   2  12  19       24.48       27.04      1.77 o 
   3  12  19       12.20       10.82      1.57 o 
   4  12  19       15.58       14.70      1.70 o 
   0  13  19       21.42       29.12      2.13 o 
   1  13  19       18.69       17.01      1.61 o 
   2  13  19       70.48       73.13      2.74 o 
   3  13  19        4.94        5.20      1.59 o 
   0  14  19        2.92        0.52      1.65 o 
   1  14  19        0.04       -1.39      1.39 o 
   0   0  20      555.86      656.14     10.96 o 
   1   0  20        0.25       -0.08      0.75 o 
   2   0  20        4.92        8.09      1.07 o 
   3   0  20       30.04       43.78      2.02 o 
   4   0  20       82.81       79.50      2.21 o 
   5   0  20      236.86      233.95      4.29 o 
   6   0  20       86.28       85.54      2.82 o 
   7   0  20       44.16       45.22      3.19 o 
   8   0  20        7.61        9.52      2.17 o 
   0   1  20       14.22       12.94      0.93 o 
   1   1  20      569.27      550.22      3.91 o 
   2   1  20      297.44      310.43      2.85 o 
   3   1  20       22.46       19.52      0.87 o 
   4   1  20        2.87        3.28      0.78 o 
   5   1  20      553.73      539.08      5.94 o 
   6   1  20      165.78      160.57      2.79 o 
   7   1  20       28.42       28.08      1.57 o 
   8   1  20        7.67        8.95      1.51 o 
   0   2  20       11.11        4.45      0.86 o 
   1   2  20      431.28      416.85      3.08 o 
   2   2  20      163.24      159.92      1.66 o 
   3   2  20       91.21      101.43      1.46 o 
   4   2  20       17.76       24.28      0.91 o 
   5   2  20      204.53      212.69      2.76 o 
   6   2  20       44.67       41.29      1.61 o 
   7   2  20        4.57        4.37      1.21 o 
   8   2  20       15.91       21.94      1.67 o 
   0   3  20      107.60      119.61      5.05 o 
   1   3  20       50.33       46.14      1.49 o 
   2   3  20      160.21      164.69      1.80 o 
   3   3  20       17.00       16.52      0.77 o 
   4   3  20       48.84       45.38      1.25 o 
   5   3  20      132.90      142.91      2.23 o 
   6   3  20       16.23       13.75      1.14 o 
   7   3  20       22.78       22.49      1.32 o 
   8   3  20       65.74       62.91      2.40 o 
   0   4  20      142.40      129.82      2.51 o 
   1   4  20        3.00        5.11      0.68 o 
   2   4  20      774.37      740.69      6.39 o 
   3   4  20       26.43       23.86      0.81 o 
   4   4  20       10.25       10.34      0.85 o 
   5   4  20        5.14        4.06      1.01 o 
   6   4  20       28.25       28.41      1.34 o 
   7   4  20        4.22        2.77      1.16 o 
   8   4  20        5.04        4.04      1.28 o 
   0   5  20      244.09      264.75      3.92 o 
   1   5  20       70.57       64.40      1.63 o 
   2   5  20       33.29       37.52      1.15 o 
   3   5  20       80.53       84.13      1.41 o 
   4   5  20        7.83       11.96      0.83 o 
   5   5  20       61.48       60.07      1.51 o 
   6   5  20        9.37        9.27      1.16 o 
   7   5  20        3.45        4.19      1.19 o 
   8   5  20        2.82        4.09      1.31 o 
   0   6  20       62.53       61.61      2.00 o 
   1   6  20       92.83       90.85      1.67 o 
   2   6  20      114.34      102.85      2.02 o 
   3   6  20        2.75        1.00      1.08 o 
   4   6  20       44.77       44.90      1.54 o 
   5   6  20       17.49       16.94      1.05 o 
   6   6  20        0.14       -0.96      0.96 o 
   7   6  20        6.25        6.61      1.22 o 
   0   7  20        0.03       -0.69      1.17 o 
   1   7  20        1.17        0.60      0.86 o 
   2   7  20       44.47       38.76      1.59 o 
   3   7  20       10.91        7.97      1.21 o 
   4   7  20       33.43       37.81      1.41 o 
   5   7  20        0.89        3.84      1.20 o 
   6   7  20       56.23       50.65      1.61 o 
   7   7  20        9.72        7.56      1.25 o 
   0   8  20        1.33        1.06      1.26 o 
   1   8  20       26.06       25.73      1.34 o 
   2   8  20       22.68       22.33      1.46 o 
   3   8  20       11.86       10.93      1.33 o 
   4   8  20       55.81       52.26      2.28 o 
   5   8  20       69.35       72.68      2.40 o 
   6   8  20       54.26       50.83      2.45 o 
   7   8  20        3.46        5.23      1.25 o 
   0   9  20        0.54       -1.05      1.28 o 
   1   9  20      102.78       95.99      2.26 o 
   2   9  20       74.97       70.58      2.14 o 
   3   9  20        6.24        7.15      1.34 o 
   4   9  20       88.56       90.06      2.52 o 
   5   9  20        7.19        7.82      1.50 o 
   6   9  20        0.09       -0.22      1.25 o 
   0  10  20        7.69       14.64      1.60 o 
   1  10  20       14.68       15.90      1.41 o 
   2  10  20       50.35       61.75      2.15 o 
   3  10  20       24.13       24.85      1.69 o 
   4  10  20       37.40       42.13      2.01 o 
   5  10  20       31.57       27.62      1.84 o 
   6  10  20        4.20        5.71      1.45 o 
   0  11  20       26.28       22.46      1.78 o 
   1  11  20       36.28       32.19      2.02 o 
   2  11  20       39.67       42.92      1.95 o 
   3  11  20       43.56       38.15      1.94 o 
   4  11  20        6.46        5.43      1.47 o 
   5  11  20       23.88       24.35      1.84 o 
   0  12  20        0.58       -1.49      1.49 o 
   1  12  20       82.14       83.06      2.77 o 
   2  12  20       18.87       16.41      1.83 o 
   3  12  20       11.39        8.51      1.57 o 
   4  12  20       18.07       17.74      1.77 o 
   0  13  20       53.30       60.17      2.68 o 
   1  13  20        3.22        3.04      1.41 o 
   2  13  20       32.54       30.07      2.11 o 
   3  13  20        1.40       -0.17      1.49 o 
   1   0  21       18.96       20.68      1.14 o 
   2   0  21       39.72       52.03      1.73 o 
   3   0  21      205.05      288.18     10.13 o 
   4   0  21        3.16        4.60      1.16 o 
   5   0  21       17.43       19.67      1.67 o 
   6   0  21       27.98       30.29      3.04 o 
   7   0  21      100.96      110.18      3.62 o 
   8   0  21       22.09       25.10      3.44 o 
   0   1  21      243.65      234.47      2.93 o 
   1   1  21      154.77      170.01      1.87 o 
   2   1  21      426.38      439.16      3.92 o 
   3   1  21      178.89      174.25      2.23 o 
   4   1  21        5.07        7.53      0.85 o 
   5   1  21      100.63      104.47      2.01 o 
   6   1  21       21.75       19.12      1.30 o 
   7   1  21        8.90        9.64      1.32 o 
   8   1  21        7.38        9.93      1.50 o 
   0   2  21       70.75       80.77      3.23 o 
   1   2  21      351.78      343.84      2.78 o 
   2   2  21        4.79        7.35      0.57 o 
   3   2  21       62.51       52.56      1.14 o 
   4   2  21       81.73       92.89      1.76 o 
   5   2  21       68.45       78.91      1.89 o 
   6   2  21       28.04       22.36      1.40 o 
   7   2  21        6.83        8.39      1.27 o 
   8   2  21       27.54       28.78      1.78 o 
   0   3  21      175.48      249.38      5.92 o 
   1   3  21      194.44      171.47      1.87 o 
   2   3  21        7.37       12.64      0.81 o 
   3   3  21      163.92      166.19      1.93 o 
   4   3  21       54.45       50.13      1.34 o 
   5   3  21       63.30       64.36      1.58 o 
   6   3  21        6.83        8.60      1.03 o 
   7   3  21       29.59       24.14      1.52 o 
   8   3  21        8.69       12.96      1.61 o 
   0   4  21      596.75      599.54      7.20 o 
   1   4  21      146.15      146.73      1.80 o 
   2   4  21      223.97      222.48      2.57 o 
   3   4  21       66.37       65.25      1.36 o 
   4   4  21       19.46       15.90      0.96 o 
   5   4  21      112.77      111.92      1.98 o 
   6   4  21       14.93       15.93      1.18 o 
   7   4  21       15.43       13.75      1.30 o 
   8   4  21       13.25       16.30      1.65 o 
   0   5  21      164.42      152.54      2.87 o 
   1   5  21        5.06        2.43      0.69 o 
   2   5  21       35.27       25.83      1.02 o 
   3   5  21       75.63       69.63      1.34 o 
   4   5  21       62.86       53.69      1.31 o 
   5   5  21        4.80        5.35      1.12 o 
   6   5  21        5.14        2.98      1.04 o 
   7   5  21       28.08       29.31      1.55 o 
   8   5  21        0.62        1.78      2.88 o 
   0   6  21        8.09       13.71      1.40 o 
   1   6  21       43.81       45.35      1.47 o 
   2   6  21      139.70      122.81      2.04 o 
   3   6  21       53.59       59.45      1.84 o 
   4   6  21       14.48       17.17      1.23 o 
   5   6  21       54.31       49.93      1.92 o 
   6   6  21        5.78        6.65      1.08 o 
   7   6  21       11.28        7.99      1.23 o 
   0   7  21       61.11       66.61      2.27 o 
   1   7  21       99.42      104.10      2.00 o 
   2   7  21       16.51       15.12      1.30 o 
   3   7  21       55.04       52.35      1.88 o 
   4   7  21       27.52       24.93      1.74 o 
   5   7  21      128.44      124.63      2.81 o 
   6   7  21        1.14        3.61      1.01 o 
   7   7  21        1.10        3.22      1.13 o 
   0   8  21        3.80        0.77      1.25 o 
   1   8  21       77.07       71.93      1.75 o 
   2   8  21      180.65      163.92      2.93 o 
   3   8  21        9.37        7.51      1.49 o 
   4   8  21        6.31        5.08      1.37 o 
   5   8  21       38.67       34.04      1.50 o 
   6   8  21        1.45        0.71      1.42 o 
   0   9  21        3.38        0.16      1.35 o 
   1   9  21       27.68       26.20      1.53 o 
   2   9  21       66.38       64.76      2.12 o 
   3   9  21       94.00      101.36      2.58 o 
   4   9  21       13.86        8.54      1.44 o 
   5   9  21        7.95        8.36      1.53 o 
   6   9  21        4.83        5.89      1.34 o 
   0  10  21        5.87        7.49      1.66 o 
   1  10  21       14.31       14.27      1.43 o 
   2  10  21      137.12      126.63      2.78 o 
   3  10  21       45.16       50.79      2.39 o 
   4  10  21        2.24        4.45      1.45 o 
   5  10  21       13.09       17.12      1.73 o 
   0  11  21       13.88       13.80      1.79 o 
   1  11  21       17.86       21.65      1.60 o 
   2  11  21       48.97       37.27      1.91 o 
   3  11  21        6.70        5.52      1.48 o 
   4  11  21       23.78       25.06      1.86 o 
   5  11  21       25.50       24.56      1.90 o 
   0  12  21       35.89       33.90      2.16 o 
   1  12  21        4.20        2.72      1.35 o 
   2  12  21        6.30        7.27      1.70 o 
   3  12  21       15.57       15.11      1.71 o 
   4  12  21        7.13        6.42      1.59 o 
   0  13  21        1.15        1.96      1.61 o 
   1  13  21        8.71        5.60      1.57 o 
   2  13  21       10.95       14.46      1.87 o 
   0   0  22      198.47      402.19      9.09 o 
   1   0  22      274.18      262.77      3.69 o 
   2   0  22      675.25      655.15      8.58 o 
   3   0  22       25.99       18.79      1.53 o 
   4   0  22       36.10       27.77      1.55 o 
   5   0  22      500.70      476.57      7.42 o 
   6   0  22       23.99       28.17      1.95 o 
   7   0  22       99.59      122.20      3.72 o 
   8   0  22        8.45        6.18      2.00 o 
   0   1  22      338.94      347.01      4.21 o 
   1   1  22      257.78      251.86      2.65 o 
   2   1  22      180.58      194.46      2.43 o 
   3   1  22       77.36       84.14      1.58 o 
   4   1  22       11.59       10.81      0.92 o 
   5   1  22      173.66      184.27      2.77 o 
   6   1  22        7.70        7.87      1.20 o 
   7   1  22       18.31       24.45      1.52 o 
   8   1  22        3.49        6.93      1.45 o 
   0   2  22       88.67       80.18      2.13 o 
   1   2  22      282.16      294.73      2.81 o 
   2   2  22      781.44      773.67      5.54 o 
   3   2  22        3.05        4.09      0.66 o 
   4   2  22      126.46      101.35      1.84 o 
   5   2  22       81.56       72.95      1.86 o 
   6   2  22       36.33       33.58      1.55 o 
   7   2  22       69.92       65.56      2.56 o 
   8   2  22       48.84       50.07      2.24 o 
   0   3  22      323.97      354.50      5.70 o 
   1   3  22      272.08      260.31      2.70 o 
   2   3  22       12.87        8.33      0.83 o 
   3   3  22       39.62       41.71      1.13 o 
   4   3  22        3.58        0.28      0.76 o 
   5   3  22       56.49       54.13      1.79 o 
   6   3  22        8.64        9.67      1.20 o 
   7   3  22        3.07        4.29      1.26 o 
   8   3  22        9.08        8.65      1.54 o 
   0   4  22       81.44       93.32      2.27 o 
   1   4  22      250.73      248.57      2.63 o 
   2   4  22        5.57        5.09      0.81 o 
   3   4  22       19.33       19.74      0.89 o 
   4   4  22       42.50       39.51      1.24 o 
   5   4  22        3.75        3.97      0.90 o 
   6   4  22       79.72       82.61      2.62 o 
   7   4  22        0.62        1.89      1.12 o 
   0   5  22        0.03        0.80      1.19 o 
   1   5  22       34.11       34.32      1.09 o 
   2   5  22        0.37        0.65      0.84 o 
   3   5  22       42.30       35.62      1.31 o 
   4   5  22       12.51       13.81      0.90 o 
   5   5  22      102.03       94.40      1.81 o 
   6   5  22       34.16       31.70      1.42 o 
   7   5  22        0.95        2.33      1.14 o 
   0   6  22        9.42       10.04      1.37 o 
   1   6  22       92.59       97.80      1.79 o 
   2   6  22       87.45       82.76      1.82 o 
   3   6  22       27.37       28.29      1.73 o 
   4   6  22       61.82       65.84      2.29 o 
   5   6  22       16.27       11.99      0.95 o 
   6   6  22        4.15        2.14      1.03 o 
   7   6  22        0.74        0.83      1.08 o 
   0   7  22        5.05        5.74      1.34 o 
   1   7  22       17.86       16.81      1.15 o 
   2   7  22       26.63       32.12      1.56 o 
   3   7  22       35.54       38.92      1.72 o 
   4   7  22       30.51       25.47      2.02 o 
   5   7  22       42.52       42.96      1.82 o 
   6   7  22       64.74       61.40      1.78 o 
   7   7  22        4.28        4.11      1.36 o 
   0   8  22        1.91        1.59      1.41 o 
   1   8  22       65.59       52.50      1.62 o 
   2   8  22       41.69       44.97      1.80 o 
   3   8  22       24.06       25.10      1.59 o 
   4   8  22       12.85       10.69      1.43 o 
   5   8  22       12.39       12.25      2.03 o 
   6   8  22       47.24       50.10      2.17 o 
   0   9  22       36.66       34.99      2.18 o 
   1   9  22      106.25      110.19      2.46 o 
   2   9  22        8.90        6.06      1.37 o 
   3   9  22       14.57       15.12      1.52 o 
   4   9  22        7.86        5.41      1.41 o 
   5   9  22        1.34       -0.40      1.43 o 
   6   9  22        1.95        3.62      1.23 o 
   0  10  22        7.84        3.73      1.61 o 
   1  10  22       12.84       12.61      1.41 o 
   2  10  22        7.42        7.37      1.41 o 
   3  10  22        8.19        9.77      1.52 o 
   4  10  22       35.03       30.93      1.88 o 
   5  10  22       49.05       51.03      2.29 o 
   0  11  22        3.34        2.14      1.56 o 
   1  11  22       11.29        7.15      1.42 o 
   2  11  22       23.14       24.24      1.93 o 
   3  11  22       11.96       12.70      1.65 o 
   4  11  22       20.17       16.80      1.73 o 
   0  12  22       32.23       34.01      2.57 o 
   1  12  22        2.11       -1.38      1.38 o 
   2  12  22        5.17        1.25      1.43 o 
   3  12  22       14.06       18.46      1.78 o 
   0  13  22       19.18       17.84      1.86 o 
   1  13  22        6.18        2.46      1.56 o 
   1   0  23       34.98       35.84      1.40 o 
   2   0  23        7.03        8.55      1.25 o 
   3   0  23       45.79       69.82      2.98 o 
   4   0  23       80.69       74.04      2.42 o 
   5   0  23       75.87       87.54      3.65 o 
   6   0  23        0.98        3.19      1.49 o 
   7   0  23       64.34       76.68      4.84 o 
   8   0  23       11.92        9.06      2.45 o 
   0   1  23      126.13      144.98      2.42 o 
   1   1  23      267.81      268.45      2.85 o 
   2   1  23      527.12      559.87      5.01 o 
   3   1  23      148.98      136.24      2.31 o 
   4   1  23       47.09       54.52      1.49 o 
   5   1  23        3.72        5.51      1.02 o 
   6   1  23       73.00       66.93      1.96 o 
   7   1  23       44.49       38.85      1.78 o 
   8   1  23       90.09       90.53      3.51 o 
   0   2  23      453.56      403.69      5.26 o 
   1   2  23       53.98       51.10      1.32 o 
   2   2  23       88.25       79.68      1.46 o 
   3   2  23       97.40      100.22      1.76 o 
   4   2  23       24.81       29.25      1.17 o 
   5   2  23       56.15       68.80      1.86 o 
   6   2  23       69.63       65.19      1.95 o 
   7   2  23       11.87       11.35      1.40 o 
   0   3  23       13.52       17.43      1.63 o 
   1   3  23       10.27        9.06      0.94 o 
   2   3  23       51.00       51.83      1.41 o 
   3   3  23       35.47       40.99      1.26 o 
   4   3  23        6.78        4.70      0.82 o 
   5   3  23       23.69       23.43      1.23 o 
   6   3  23       17.57       16.68      1.31 o 
   7   3  23        7.37        8.91      1.31 o 
   0   4  23       65.05       74.34      2.24 o 
   1   4  23       67.13       66.90      1.52 o 
   2   4  23       32.82       34.28      1.27 o 
   3   4  23       54.58       57.43      1.41 o 
   4   4  23        5.91        5.34      0.81 o 
   5   4  23       50.28       53.51      1.47 o 
   6   4  23        7.68       11.78      1.12 o 
   7   4  23       35.95       37.54      1.80 o 
   0   5  23        0.10        1.79      1.10 o 
   1   5  23        7.10        6.33      0.83 o 
   2   5  23      181.55      184.76      2.82 o 
   3   5  23      126.63      120.03      2.16 o 
   4   5  23       22.61       25.10      1.04 o 
   5   5  23       19.64       21.87      1.14 o 
   6   5  23       10.19       12.46      1.16 o 
   7   5  23        5.88        4.15      1.16 o 
   0   6  23       14.88       17.01      1.84 o 
   1   6  23       74.52       83.07      1.68 o 
   2   6  23       48.28       43.19      1.60 o 
   3   6  23        1.46        1.02      1.38 o 
   4   6  23       59.92       48.40      1.96 o 
   5   6  23       41.57       39.21      1.69 o 
   6   6  23        5.25        5.35      1.05 o 
   7   6  23        4.23        2.20      1.17 o 
   0   7  23        0.45       -1.33      1.33 o 
   1   7  23       90.68       84.32      1.70 o 
   2   7  23      101.99       89.80      2.25 o 
   3   7  23        1.67        0.74      1.27 o 
   4   7  23       77.58       81.13      2.94 o 
   5   7  23       50.30       49.60      2.08 o 
   6   7  23        8.32       11.54      1.66 o 
   0   8  23       29.39       30.91      2.10 o 
   1   8  23       88.83       87.67      1.70 o 
   2   8  23      266.69      263.32      4.35 o 
   3   8  23       49.62       49.38      1.95 o 
   4   8  23        4.57        5.74      1.53 o 
   5   8  23       61.54       61.96      2.60 o 
   6   8  23        1.95        3.37      1.34 o 
   0   9  23        1.00       -0.96      1.55 o 
   1   9  23       82.29       78.67      2.23 o 
   2   9  23      123.88      123.91      2.77 o 
   3   9  23       32.21       31.41      1.80 o 
   4   9  23        1.37        1.19      1.38 o 
   5   9  23        2.19        0.41      1.63 o 
   0  10  23        5.65        3.41      1.66 o 
   1  10  23       19.82       16.08      1.51 o 
   2  10  23       56.56       56.69      2.41 o 
   3  10  23       38.16       36.64      1.96 o 
   4  10  23       14.23       13.55      1.68 o 
   5  10  23       15.86       19.84      1.93 o 
   0  11  23        8.57        4.83      1.66 o 
   1  11  23        6.46        4.53      1.47 o 
   2  11  23       37.37       34.48      1.91 o 
   3  11  23       28.23       26.43      1.89 o 
   4  11  23       35.60       28.49      1.98 o 
   0  12  23        1.19       -1.21      1.72 o 
   1  12  23        6.71        4.51      1.57 o 
   2  12  23       10.31        5.90      1.57 o 
   1   0  24       15.06       11.11      1.07 o 
   2   0  24      224.12      205.96      3.60 o 
   3   0  24      157.57      205.90      3.79 o 
   4   0  24       72.28       93.40      2.63 o 
   5   0  24       69.38       74.03      3.11 o 
   6   0  24        1.92       -0.54      1.58 o 
   7   0  24        2.44        4.78      2.77 o 
   0   1  24        3.80        0.70      0.89 o 
   1   1  24      217.99      216.29      3.17 o 
   2   1  24      569.22      554.79      5.34 o 
   3   1  24       27.55       30.98      1.16 o 
   4   1  24       46.53       43.15      1.44 o 
   5   1  24       94.41       93.64      2.02 o 
   6   1  24       97.46       92.28      2.33 o 
   7   1  24       45.57       44.27      1.83 o 
   0   2  24      491.31      497.65      6.27 o 
   1   2  24       75.40       59.04      1.53 o 
   2   2  24        0.07        0.21      0.71 o 
   3   2  24       54.82       68.03      1.68 o 
   4   2  24        4.03        4.15      0.89 o 
   5   2  24       19.62       21.21      1.26 o 
   6   2  24       21.48       22.47      1.42 o 
   7   2  24       23.54       21.28      1.51 o 
   0   3  24       15.11       11.31      1.50 o 
   1   3  24      225.04      224.93      3.34 o 
   2   3  24       37.57       47.69      1.44 o 
   3   3  24       30.03       33.13      1.10 o 
   4   3  24        0.61        0.50      0.84 o 
   5   3  24       28.02       29.45      1.31 o 
   6   3  24        8.73       11.31      1.25 o 
   7   3  24        1.16        1.96      1.22 o 
   0   4  24       91.44       84.32      3.06 o 
   1   4  24       14.83       16.89      1.06 o 
   2   4  24       36.83       40.46      1.40 o 
   3   4  24       39.78       38.48      1.41 o 
   4   4  24       10.97       14.72      0.94 o 
   5   4  24       39.66       43.04      1.37 o 
   6   4  24       74.76       69.68      2.13 o 
   7   4  24        9.63       10.16      1.41 o 
   0   5  24       18.31       30.32      1.61 o 
   1   5  24       16.40       14.42      0.98 o 
   2   5  24       20.16       22.07      1.29 o 
   3   5  24        1.44        2.21      0.92 o 
   4   5  24       34.41       40.31      1.26 o 
   5   5  24       14.07       12.49      1.03 o 
   6   5  24       24.78       23.67      1.31 o 
   7   5  24        0.13       -0.42      1.10 o 
   0   6  24       33.34       30.97      2.04 o 
   1   6  24       11.51       13.16      0.99 o 
   2   6  24       28.52       28.71      1.21 o 
   3   6  24       42.28       47.75      3.10 o 
   4   6  24        2.89        1.22      1.51 o 
   5   6  24        6.47        6.08      1.05 o 
   6   6  24       25.48       29.35      1.58 o 
   0   7  24       33.12       25.61      2.05 o 
   1   7  24        7.18        7.25      0.92 o 
   2   7  24       23.93       27.03      1.58 o 
   3   7  24       29.91       30.96      1.90 o 
   4   7  24        9.11        8.46      1.71 o 
   5   7  24       27.64       30.47      1.71 o 
   6   7  24       36.13       38.98      2.04 o 
   0   8  24        0.24        0.17      1.55 o 
   1   8  24       41.76       42.52      1.32 o 
   2   8  24       54.23       64.17      2.16 o 
   3   8  24        1.70        2.61      1.40 o 
   4   8  24       27.65       31.29      2.05 o 
   5   8  24       53.68       56.13      2.54 o 
   0   9  24       33.01       34.93      2.27 o 
   1   9  24      102.38       98.38      2.45 o 
   2   9  24       81.98       79.70      2.67 o 
   3   9  24        1.25       -1.32      1.32 o 
   4   9  24        3.73        4.84      1.64 o 
   5   9  24        6.31        6.44      1.77 o 
   0  10  24        0.06       -1.57      1.57 o 
   1  10  24        2.61       -1.33      1.33 o 
   2  10  24        2.88        0.57      1.37 o 
   3  10  24        9.75        9.08      1.57 o 
   4  10  24       17.09       17.59      1.84 o 
   0  11  24       35.83       36.58      2.25 o 
   1  11  24        4.79        1.51      1.46 o 
   2  11  24       17.39       17.32      1.69 o 
   3  11  24        1.85        2.53      1.55 o 
   0  12  24       11.40        8.62      1.69 o 
   1  12  24        5.13        2.74      1.53 o 
   1   0  25      301.20      288.05      3.72 o 
   2   0  25      270.68      255.50      4.22 o 
   3   0  25       39.03       30.84      2.16 o 
   4   0  25       40.04       42.04      2.06 o 
   5   0  25      128.15      122.48      3.36 o 
   6   0  25        3.29        2.29      1.79 o 
   7   0  25       11.74       12.81      2.42 o 
   0   1  25       81.11       74.24      1.77 o 
   1   1  25      132.05      129.69      2.16 o 
   2   1  25       50.50       52.85      1.27 o 
   3   1  25       96.77      101.46      1.86 o 
   4   1  25       17.52       20.46      1.15 o 
   5   1  25       49.71       48.18      1.69 o 
   6   1  25       45.50       47.44      1.84 o 
   7   1  25       23.35       26.01      1.68 o 
   0   2  25        7.07       10.07      1.27 o 
   1   2  25       61.49       54.27      1.57 o 
   2   2  25        6.95        7.63      0.90 o 
   3   2  25       82.59       81.27      1.59 o 
   4   2  25       62.50       56.98      1.88 o 
   5   2  25       22.31       15.62      1.23 o 
   6   2  25        0.68       -0.55      1.08 o 
   7   2  25       19.97       18.64      1.51 o 
   0   3  25        0.23        0.99      1.21 o 
   1   3  25      136.06      140.05      2.37 o 
   2   3  25      108.70       92.97      1.99 o 
   3   3  25       24.99       26.82      1.02 o 
   4   3  25        8.67        7.52      0.94 o 
   5   3  25       30.01       28.13      1.34 o 
   6   3  25       21.71       20.35      1.36 o 
   7   3  25        6.87        8.70      1.32 o 
   0   4  25        7.33       11.00      1.79 o 
   1   4  25       16.59       19.28      1.17 o 
   2   4  25        4.15        2.83      1.32 o 
   3   4  25       11.24       12.15      1.09 o 
   4   4  25       35.99       41.55      1.28 o 
   5   4  25       65.71       80.87      1.72 o 
   6   4  25        6.74       10.50      1.20 o 
   7   4  25       12.70       17.81      1.52 o 
   0   5  25        7.13        9.36      1.79 o 
   1   5  25        2.02        0.80      0.91 o 
   2   5  25       13.83        9.81      1.06 o 
   3   5  25       15.46       14.32      1.14 o 
   4   5  25        4.88        2.83      0.86 o 
   5   5  25       19.55       25.95      1.23 o 
   6   5  25       20.98       16.90      1.22 o 
   0   6  25        6.97       11.49      2.06 o 
   1   6  25       58.19       63.32      1.66 o 
   2   6  25      104.03      102.11      2.07 o 
   3   6  25       27.53       32.86      1.93 o 
   4   6  25       71.70       79.36      3.00 o 
   5   6  25       21.01       21.73      2.14 o 
   6   6  25        6.13        8.61      1.08 o 
   0   7  25        0.24       -1.28      1.55 o 
   1   7  25       30.98       32.02      1.24 o 
   2   7  25        5.50        4.21      1.30 o 
   3   7  25        4.20        6.17      1.47 o 
   4   7  25       35.02       37.31      2.33 o 
   5   7  25        3.95        7.05      1.86 o 
   6   7  25        2.95        2.55      1.32 o 
   0   8  25        3.14        0.24      1.87 o 
   1   8  25       30.36       29.28      1.39 o 
   2   8  25       31.65       34.40      1.97 o 
   3   8  25       42.69       45.63      2.28 o 
   4   8  25       29.10       28.18      2.04 o 
   5   8  25        9.32        9.95      1.76 o 
   0   9  25        0.31        0.16      1.63 o 
   1   9  25       78.37       72.71      2.59 o 
   2   9  25       11.84        9.08      1.51 o 
   3   9  25        2.66        1.94      1.51 o 
   4   9  25       19.41       22.07      2.04 o 
   0  10  25       10.89       10.66      1.89 o 
   1  10  25        5.19        6.20      1.49 o 
   2  10  25        3.83        1.77      1.42 o 
   3  10  25       69.99       73.72      2.53 o 
   4  10  25       33.80       32.95      2.28 o 
   0  11  25        0.00       -1.63      1.63 o 
   1  11  25       32.80       28.87      1.94 o 
   2  11  25        5.51        4.30      1.60 o 
   1   0  26       46.28       47.90      1.81 o 
   2   0  26       12.71       11.02      1.32 o 
   3   0  26        4.19        2.58      1.92 o 
   4   0  26        0.02       -2.16      2.84 o 
   5   0  26       30.56       25.32      1.92 o 
   6   0  26       15.13       15.52      2.76 o 
   7   0  26        2.67       -2.87      2.87 o 
   0   1  26        8.91        9.25      0.93 o 
   1   1  26       48.71       51.27      1.51 o 
   2   1  26       12.58       11.56      1.07 o 
   3   1  26       10.82       13.58      0.99 o 
   4   1  26       20.25       20.98      1.47 o 
   5   1  26        0.49        0.92      1.06 o 
   6   1  26       15.51       15.90      1.39 o 
   7   1  26       12.71        9.47      1.52 o 
   0   2  26        9.96       10.33      1.29 o 
   1   2  26       18.06       20.98      1.16 o 
   2   2  26       22.04       27.47      1.33 o 
   3   2  26       15.82       17.53      1.02 o 
   4   2  26       72.81       78.27      1.87 o 
   5   2  26        2.70        4.87      1.10 o 
   6   2  26        1.72        0.11      1.12 o 
   7   2  26        3.75        2.93      1.25 o 
   1   3  26        2.55        3.88      0.97 o 
   2   3  26       40.68       42.34      1.40 o 
   3   3  26       35.14       31.42      1.49 o 
   4   3  26       20.34       21.18      1.31 o 
   5   3  26        8.38       11.91      1.13 o 
   6   3  26        6.16        8.62      1.20 o 
   0   4  26        5.86        5.45      1.36 o 
   1   4  26        4.26        8.86      1.49 o 
   2   4  26        2.51        2.14      0.93 o 
   3   4  26       29.82       30.86      1.38 o 
   4   4  26        6.83        8.13      0.92 o 
   5   4  26        0.98        1.30      0.96 o 
   6   4  26        2.24        2.05      1.33 o 
   0   5  26        5.18        8.74      2.18 o 
   1   5  26       83.16       79.11      2.01 o 
   2   5  26        5.03        3.15      0.93 o 
   3   5  26        4.77        0.90      1.01 o 
   4   5  26        4.76        3.26      1.12 o 
   5   5  26       22.87       21.36      1.18 o 
   6   5  26       52.95       56.96      1.66 o 
   0   6  26        1.05        1.45      1.77 o 
   1   6  26       74.15       74.58      1.88 o 
   2   6  26        8.05        8.96      1.08 o 
   3   6  26       95.48       96.76      2.48 o 
   4   6  26       43.07       48.62      2.46 o 
   5   6  26       14.42       11.68      1.78 o 
   6   6  26       11.45       17.38      1.40 o 
   0   7  26       17.67       10.69      1.82 o 
   1   7  26       27.96       27.00      1.33 o 
   2   7  26        6.79        6.14      1.49 o 
   3   7  26       29.53       33.75      2.02 o 
   4   7  26       50.62       58.37      2.59 o 
   5   7  26       20.82       20.85      2.17 o 
   0   8  26       29.54       24.45      2.18 o 
   1   8  26        0.66        1.88      0.93 o 
   2   8  26        1.80        0.72      1.38 o 
   3   8  26       40.20       36.58      2.18 o 
   4   8  26       39.58       38.29      2.53 o 
   5   8  26       19.28       18.76      2.01 o 
   0   9  26        1.74       -1.82      1.98 o 
   1   9  26       59.47       59.39      2.29 o 
   2   9  26       43.62       36.57      1.91 o 
   3   9  26        5.46        8.48      1.76 o 
   4   9  26       31.21       31.60      2.24 o 
   0  10  26        3.85        4.52      1.78 o 
   1  10  26       18.12       20.66      1.76 o 
   2  10  26        3.64        1.15      1.59 o 
   3  10  26        7.95        5.98      1.80 o 
   0  11  26       14.09        9.99      1.80 o 
   1  11  26       41.92       38.61      2.11 o 
   1   0  27       44.65       31.01      2.11 o 
   2   0  27        0.06       -0.46      1.14 o 
   3   0  27        2.56       22.50      4.04 o 
   4   0  27       31.42       27.45      1.90 o 
   5   0  27      142.33      126.34      3.45 o 
   6   0  27        1.67        8.20      1.88 o 
   0   1  27       10.60       12.88      2.04 o 
   1   1  27        5.98        5.78      1.00 o 
   2   1  27       21.98       24.17      1.25 o 
   3   1  27        6.04        5.46      0.85 o 
   4   1  27        9.88       12.10      1.41 o 
   5   1  27       40.31       31.97      1.52 o 
   6   1  27        7.30        5.97      1.44 o 
   0   2  27        0.00       -1.11      1.11 o 
   1   2  27        8.83       11.38      1.30 o 
   2   2  27       20.00       23.14      1.35 o 
   3   2  27       25.22       25.55      1.45 o 
   4   2  27       13.34       15.05      1.17 o 
   5   2  27       39.76       48.35      1.74 o 
   6   2  27       22.00       20.10      1.44 o 
   0   3  27        0.47       28.91      4.27 o 
   1   3  27        7.26        8.89      1.40 o 
   2   3  27       37.50       35.71      1.47 o 
   3   3  27       12.78        9.76      1.22 o 
   4   3  27       13.39       11.11      1.07 o 
   5   3  27        5.75        4.70      1.12 o 
   6   3  27       13.33       16.58      1.32 o 
   0   4  27        8.51       17.74      1.65 o 
   1   4  27       21.59       17.45      1.28 o 
   2   4  27       19.51       18.00      1.28 o 
   3   4  27       13.64       15.19      1.26 o 
   4   4  27        0.10       -0.36      0.83 o 
   5   4  27       19.02       23.13      1.28 o 
   6   4  27       11.16       10.27      1.28 o 
   0   5  27       38.86       31.05      3.92 o 
   1   5  27       85.28       73.33      2.15 o 
   2   5  27        1.39        1.04      1.11 o 
   3   5  27        1.80       -1.07      1.07 o 
   4   5  27       22.23       15.79      1.33 o 
   5   5  27       27.56       31.37      2.23 o 
   6   5  27       12.17       12.99      1.30 o 
   0   6  27        0.30        2.31      3.64 o 
   1   6  27        3.91        2.64      1.19 o 
   2   6  27       75.95       70.10      1.88 o 
   3   6  27        2.19        5.38      1.34 o 
   4   6  27       23.77       27.39      2.90 o 
   5   6  27        6.95        6.25      1.79 o 
   0   7  27        6.11        2.28      1.95 o 
   1   7  27       17.35       17.31      1.40 o 
   2   7  27        5.93        7.96      1.64 o 
   3   7  27       14.04       11.04      1.71 o 
   4   7  27        2.33        2.45      1.59 o 
   5   7  27       24.07       20.19      2.13 o 
   0   8  27       13.42        7.72      1.90 o 
   1   8  27        8.41        4.98      1.31 o 
   2   8  27        7.14        9.49      1.67 o 
   3   8  27        0.12       -1.53      1.53 o 
   4   8  27       29.88       33.74      2.24 o 
   0   9  27       22.38       20.47      2.21 o 
   1   9  27       26.30       28.57      1.90 o 
   2   9  27       26.77       36.69      2.22 o 
   3   9  27       46.49       44.83      2.88 o 
   0  10  27        8.42        5.40      1.90 o 
   1  10  27        4.24        2.03      1.55 o 
   2  10  27       11.05       10.22      1.76 o 
   1   0  28       32.25       33.55      2.16 o 
   2   0  28        4.51        4.36      1.26 o 
   3   0  28        5.96       12.37      4.03 o 
   4   0  28        0.02        6.62      2.35 o 
   5   0  28        0.00        0.13      1.50 o 
   6   0  28       47.92       34.83      3.39 o 
   0   1  28        1.32        1.24      1.72 o 
   1   1  28        6.05        5.79      1.12 o 
   2   1  28       12.81       14.47      1.25 o 
   3   1  28       80.04       84.79      2.45 o 
   4   1  28       20.02       20.46      1.31 o 
   5   1  28       41.40       41.51      1.68 o 
   6   1  28        2.29        2.25      1.22 o 
   0   2  28        2.85        6.53      1.44 o 
   1   2  28       45.37       52.52      1.83 o 
   2   2  28      168.76      168.81      3.05 o 
   3   2  28       31.98       31.69      1.58 o 
   4   2  28       21.12       23.95      1.64 o 
   5   2  28       31.49       28.43      1.49 o 
   6   2  28        4.13        5.48      1.28 o 
   1   3  28       14.61       13.67      1.17 o 
   2   3  28       23.11       19.20      1.86 o 
   3   3  28        3.26       -0.33      1.20 o 
   4   3  28       33.55       34.34      1.41 o 
   5   3  28        5.27        3.25      1.10 o 
   6   3  28        5.83        3.82      1.22 o 
   0   4  28        1.09       10.12      1.72 o 
   1   4  28       18.18       17.14      1.29 o 
   2   4  28       16.27       14.03      1.26 o 
   3   4  28       23.23       22.68      1.38 o 
   4   4  28        6.95        5.89      1.54 o 
   5   4  28        5.74        5.34      1.07 o 
   0   5  28       47.98       45.91      2.55 o 
   1   5  28        9.53       13.15      1.58 o 
   2   5  28        1.00        0.65      1.16 o 
   3   5  28        4.66        8.31      1.67 o 
   4   5  28       16.09       14.02      1.34 o 
   5   5  28       30.02       30.09      1.40 o 
   0   6  28        3.66        5.27      1.65 o 
   1   6  28        0.45        2.54      1.31 o 
   2   6  28       20.59       20.55      1.39 o 
   3   6  28       27.47       31.03      1.74 o 
   4   6  28        6.53        5.63      1.78 o 
   5   6  28       22.14       22.18      2.08 o 
   0   7  28        0.35        3.71      2.30 o 
   1   7  28        3.05        4.62      1.18 o 
   2   7  28        8.87        3.47      1.51 o 
   3   7  28        2.32        2.83      1.58 o 
   4   7  28        4.71        4.28      1.64 o 
   0   8  28        0.10       -0.08      2.03 o 
   1   8  28       49.45       50.08      1.77 o 
   2   8  28       17.21       20.14      2.09 o 
   3   8  28        0.26       -0.67      1.57 o 
   0   9  28       31.42       38.48      2.60 o 
   1   9  28       22.43       18.34      1.94 o 
   2   9  28       86.67       76.47      3.04 o 
   3   9  28        5.96        4.64      3.21 o 
   0  10  28        5.82        5.54      1.92 o 
   1  10  28        3.91       -1.53      1.53 o 
   1   0  29       22.52       22.91      2.14 o 
   2   0  29       11.79        9.68      1.82 o 
   3   0  29       17.27       20.14      1.97 o 
   4   0  29       82.70       83.44      2.87 o 
   5   0  29       45.13       53.85      2.76 o 
   0   1  29        3.40        4.26      1.89 o 
   1   1  29       16.50       15.99      1.37 o 
   2   1  29       75.17       75.66      2.11 o 
   3   1  29       27.33       25.56      1.28 o 
   4   1  29       15.03       18.21      1.32 o 
   5   1  29       32.23       34.85      1.61 o 
   0   2  29        4.32        5.24      1.75 o 
   1   2  29       26.86       22.31      1.35 o 
   2   2  29       37.02       33.49      1.72 o 
   3   2  29       42.71       42.24      1.59 o 
   4   2  29        5.30        4.61      1.04 o 
   5   2  29        3.07        2.79      1.17 o 
   0   3  29       10.13       11.33      1.64 o 
   1   3  29       15.02        9.68      1.20 o 
   2   3  29       12.04       10.08      1.39 o 
   3   3  29        8.82        5.26      1.84 o 
   4   3  29       10.92       15.89      1.44 o 
   5   3  29       36.22       39.85      1.88 o 
   0   4  29        9.39        8.83      1.77 o 
   1   4  29        5.42        5.51      1.24 o 
   2   4  29       13.91       13.80      1.29 o 
   3   4  29       43.10       51.63      2.56 o 
   4   4  29        2.40        5.10      1.61 o 
   5   4  29       48.96       45.87      1.75 o 
   0   5  29        7.87        4.66      1.98 o 
   1   5  29        5.17        6.81      1.40 o 
   2   5  29       19.61       17.61      1.48 o 
   3   5  29       22.04       22.52      1.58 o 
   4   5  29       32.80       36.93      2.24 o 
   5   5  29       16.79       17.92      1.62 o 
   0   6  29        5.69        9.85      1.85 o 
   1   6  29        9.69        9.52      1.46 o 
   2   6  29       47.88       40.78      1.81 o 
   3   6  29        4.47        4.53      1.18 o 
   4   6  29        4.87        3.85      1.77 o 
   0   7  29       14.02       14.10      2.00 o 
   1   7  29       22.88       22.14      1.63 o 
   2   7  29        1.47        0.01      1.83 o 
   3   7  29        0.92       -1.56      1.56 o 
   4   7  29        3.48        4.15      2.30 o 
   0   8  29       48.42       65.76      3.62 o 
   1   8  29       44.02       46.42      1.76 o 
   2   8  29       61.17       58.10      3.23 o 
   3   8  29        0.36       -1.52      1.97 o 
   0   9  29       26.03       34.39      2.38 o 
   1   9  29        1.80        1.18      1.82 o 
   1   0  30        0.02        1.91      2.70 o 
   2   0  30        3.11        4.02      2.03 o 
   3   0  30        1.51        8.39      1.49 o 
   4   0  30        9.59        8.47      2.26 o 
   5   0  30       26.07       32.99      2.43 o 
   0   1  30        5.09        1.89      2.61 o 
   1   1  30       61.11       66.50      2.46 o 
   2   1  30      103.61      114.24      3.05 o 
   3   1  30       33.35       34.05      1.93 o 
   4   1  30        9.25        9.43      1.09 o 
   5   1  30       60.76       54.95      1.91 o 
   0   2  30        0.60       -0.08      2.77 o 
   1   2  30       50.25       49.36      2.04 o 
   2   2  30      137.56      139.70      4.26 o 
   3   2  30        3.85        3.52      1.27 o 
   4   2  30        7.93        5.87      1.39 o 
   5   2  30       39.16       41.57      1.74 o 
   0   3  30        0.00        0.59      2.03 o 
   1   3  30       37.79       34.03      1.62 o 
   2   3  30       13.95       17.79      2.48 o 
   3   3  30        5.09        8.40      1.44 o 
   4   3  30       31.05       30.60      1.90 o 
   5   3  30       21.55       25.90      1.48 o 
   0   4  30       24.35       23.60      2.21 o 
   1   4  30       21.80       22.82      1.66 o 
   2   4  30       16.81       14.62      1.34 o 
   3   4  30        8.51       11.08      1.49 o 
   4   4  30        1.73        2.93      1.50 o 
   0   5  30       10.94       12.54      1.95 o 
   1   5  30        7.10        6.90      1.49 o 
   2   5  30       12.19       10.79      1.53 o 
   3   5  30       12.32        8.91      1.39 o 
   4   5  30        9.39        9.33      1.92 o 
   0   6  30       10.08       15.93      2.18 o 
   1   6  30       19.38       22.38      1.74 o 
   2   6  30       11.13       15.94      2.10 o 
   3   6  30        1.28        0.17      1.21 o 
   0   7  30       12.29       10.27      1.96 o 
   1   7  30       19.81       19.19      1.66 o 
   2   7  30       22.10       21.05      1.94 o 
   3   7  30        9.06        4.34      1.86 o 
   0   8  30       26.64       26.66      2.58 o 
   1   8  30       34.88       25.87      1.88 o 
   2   8  30        7.48        8.15      1.94 o 
   1   0  31        0.23        0.57      4.32 o 
   2   0  31        0.02        2.91      3.40 o 
   3   0  31        2.67        3.06      1.63 o 
   4   0  31       31.17       30.89      2.25 o 
   0   1  31        0.19        6.90      2.98 o 
   1   1  31        0.05        3.06      1.62 o 
   2   1  31      107.37      106.17      2.70 o 
   3   1  31       35.68       35.90      1.87 o 
   4   1  31       22.42       23.78      2.06 o 
   0   2  31        0.78       -0.92      2.19 o 
   1   2  31       31.06       29.30      1.75 o 
   2   2  31        5.19        4.94      1.52 o 
   3   2  31        2.84        2.05      1.38 o 
   4   2  31        2.48        2.23      1.79 o 
   0   3  31       22.25       21.08      3.14 o 
   1   3  31        8.95        8.31      1.55 o 
   2   3  31       12.94       15.09      1.58 o 
   3   3  31       24.60       32.44      1.88 o 
   4   3  31        0.60        0.94      1.51 o 
   0   4  31        0.10       -1.29      2.41 o 
   1   4  31       13.43       13.60      1.42 o 
   2   4  31        7.73        9.43      1.74 o 
   3   4  31        3.44        1.24      1.53 o 
   4   4  31       13.13       12.67      3.12 o 
   0   5  31        1.67        3.52      2.48 o 
   1   5  31        5.29        4.94      1.49 o 
   2   5  31       20.41       18.03      1.69 o 
   3   5  31       17.48       12.60      1.47 o 
   0   6  31        0.20       -0.73      1.74 o 
   1   6  31        8.83        5.70      1.51 o 
   2   6  31        8.58        9.13      1.54 o 
   3   6  31        4.37        3.95      1.31 o 
   0   7  31        6.46       10.36      2.01 o 
   1   7  31       33.91       31.82      1.89 o 
   2   7  31       24.64       20.88      3.40 o 
   1   0  32        5.15        3.26      4.11 o 
   2   0  32       16.38        9.60      2.45 o 
   3   0  32        0.51       -0.44      3.01 o 
   4   0  32       65.73       78.03      3.08 o 
   0   1  32        1.09        1.50      2.88 o 
   1   1  32       63.44       70.92      3.54 o 
   2   1  32       29.70       28.24      2.18 o 
   3   1  32       10.57        6.72      1.37 o 
   4   1  32        5.35        7.45      1.51 o 
   0   2  32       34.73       38.75      4.14 o 
   1   2  32       36.54       41.53      2.50 o 
   2   2  32       54.97       63.06      3.08 o 
   3   2  32        0.28       -0.51      1.37 o 
   4   2  32        8.42       12.15      1.40 o 
   0   3  32        8.35        6.26      1.69 o 
   1   3  32       67.52       66.90      2.59 o 
   2   3  32       17.94       20.63      1.87 o 
   3   3  32        1.21        0.26      1.43 o 
   0   4  32        2.40        2.31      2.74 o 
   1   4  32       20.70       23.40      2.04 o 
   2   4  32        3.52        6.02      1.80 o 
   3   4  32       10.82        8.42      1.69 o 
   0   5  32        0.11        0.66      1.92 o 
   1   5  32        4.60        8.10      1.41 o 
   2   5  32       15.34       14.68      1.63 o 
   0   6  32        1.11        2.23      1.85 o 
   1   6  32        0.37       -1.20      1.42 o 
   1   0  33        0.44        4.86      3.19 o 
   2   0  33       19.98       24.91      3.79 o 
   3   0  33        5.77        5.57      4.15 o 
   0   1  33        0.50        8.07      3.33 o 
   1   1  33       14.11       22.75      2.70 o 
   2   1  33       14.40       17.05      2.72 o 
   3   1  33       14.57       10.15      1.60 o 
   0   2  33       13.74       25.32      5.83 o 
   1   2  33       12.50       15.81      2.27 o 
   2   2  33        8.46       10.56      2.47 o 
   3   2  33        0.61        0.31      1.63 o 
   0   3  33        0.00       -0.02      2.33 o 
   1   3  33       10.33       12.52      1.74 o 
   2   3  33        8.02       13.42      1.78 o 
   0   4  33        0.64        1.06      1.83 o 
   1   4  33        0.17        2.29      1.72 o 
   2   4  33        2.93        3.06      1.76 o 
   0   5  33       10.37        9.10      2.06 o 
   1   5  33       11.74        9.88      1.48 o 
   0   0  34       38.85      139.25      9.32 o 
   1   0  34        0.01        1.98      5.56 o 
   2   0  34       22.63       23.73      3.78 o 
   0   1  34        7.56       10.20      5.58 o 
   1   1  34       19.86       28.10      3.26 o 
   2   1  34        8.48       12.36      2.68 o 
   0   2  34        3.80        7.67      3.36 o 
   1   2  34       16.44       18.78      3.04 o 
   0   3  34       16.91       34.07      5.97 o 
   1   3  34        7.37        9.71      1.77 o 
                                                 
